# Supplementary material for: The histone modification regulator, SIN3, plays a role in the cellular response to changes in glycolytic flux
Source: PLoS One. 2025 Nov 26;20(11):e0335411. doi: 10.1371/journal.pone.0335411 (PMC12654916; doi:10.1371/journal.pone.0335411)
Supplement: S1 Table — (XLSX) [file pone.0335411.s002.xlsx]

## Sheet: Supplemental Table 1 Soukar et 
Protein FDR Confidence: Combined	Gene Name	Description	Flybase ID	No 2DG/Cnt	p-value	2DG/Cnt	p-value	2DG/no 2DG	p-value
High	ebd1	Earthbound 1 OS=Drosophila melanogaster OX=7227 GN=ebd1 PE=1 SV=2	FBgn0035153	#DIV/0!	3.81e-05	#DIV/0!	0.000913302	0.893385	0.413772
High	whd	Carnitine O-palmitoyltransferase OS=Drosophila melanogaster OX=7227 GN=whd PE=1 SV=1	FBgn0261862	#DIV/0!	0.0894255	#DIV/0!	0.0366452	1.29935	0.559537
High	Klp10A	Kinesin-like protein OS=Drosophila melanogaster OX=7227 GN=Klp10A PE=1 SV=1	FBgn0030268	#DIV/0!	0.0387548	#DIV/0!	0.0359552	1.03111	0.970021
High	Caf1-55	Chromatin assembly factor 1, p55 subunit, isoform B OS=Drosophila melanogaster OX=7227 GN=Caf1-55 PE=1 SV=1	FBgn0263979	23.9643	0.00455198	20.9646	0.00337713	0.874829	0.330649
High	Brms1	BRMS1 transcriptional repressor OS=Drosophila melanogaster OX=7227 GN=Brms1 PE=1 SV=2	FBgn0030434	21.9179	0.00489806	21.8547	0.0040921	0.997114	0.986663
High	EMSY	FI15207p1 OS=Drosophila melanogaster OX=7227 GN=EMSY PE=1 SV=1		18.7423	9.06e-05	16.4965	0.00251981	0.880177	0.29017
High	htk	Hat-trick, isoform C OS=Drosophila melanogaster OX=7227 GN=htk PE=1 SV=1	FBgn0085451	17.8233	0.00474085	17.2501	0.00716878	0.967839	0.791371
High	Sin3A	Sin3A, isoform H OS=Drosophila melanogaster OX=7227 GN=Sin3A PE=1 SV=1	FBgn0022764	16.7101	0.00167978	15.4007	0.00221958	0.921642	0.581207
High	SDS3	FI07430p OS=Drosophila melanogaster OX=7227 GN=SDS3 PE=2 SV=1		15.683	0.0091419	15.2349	0.00454294	0.971422	0.850953
High	CG13367	EG:115C2.8 protein OS=Drosophila melanogaster OX=7227 GN=Dmel\CG13367 PE=2 SV=2	FBgn0025634	15.0011	0.000179408	13.6841	0.0026238	0.912212	0.465624
High	PF1	GH06635p OS=Drosophila melanogaster OX=7227 GN=PF1 PE=1 SV=2		14.6053	3.59e-05	13.5202	0.00167479	0.925706	0.536257
High	lid	[Histone H3]-trimethyl-L-lysine(4) demethylase OS=Drosophila melanogaster OX=7227 GN=lid PE=3 SV=1	FBgn0031759	13.7517	5.75e-05	12.3806	0.00174617	0.900299	0.364725
High	MRG15	MORF-related gene 15, isoform B OS=Drosophila melanogaster OX=7227 GN=MRG15 PE=4 SV=1	FBgn0027378	13.548	3.81e-05	12.5528	0.001484	0.926541	0.544931
High	HDAC1	Histone deacetylase HDAC1 OS=Drosophila melanogaster OX=7227 GN=HDAC1 PE=1 SV=2	FBgn0015805	12.9184	0.00336354	11.7212	0.00220088	0.90733	0.465739
High	CG7379	Inhibitor of growth protein OS=Drosophila melanogaster OX=7227 GN=Dmel\CG7379 PE=1 SV=1	FBgn0038546	10.4313	0.00593878	9.13475	0.00279315	0.875705	0.40527
High	Mvl	Malvolio, isoform H OS=Drosophila melanogaster OX=7227 GN=Mvl PE=1 SV=1	FBgn0011672	8.98306	0.012942	8.09332	0.0124584	0.900953	0.163069
High	Sap130	Sin3A-associated protein 130, isoform A OS=Drosophila melanogaster OX=7227 GN=Sap130 PE=1 SV=1	FBgn0262714	8.55128	0.0054653	8.37765	0.00273441	0.979696	0.891047
High	CG44774	Uncharacterized protein, isoform A OS=Drosophila melanogaster OX=7227 GN=Dmel\CG44774 PE=4 SV=2	FBgn0266000	7.62259	0.000827339	6.05082	0.00136094	0.7938	0.251317
High	Sap30	SIN3-associated polypeptide 30, isoform B OS=Drosophila melanogaster OX=7227 GN=Sap30 PE=3 SV=1	FBgn0030788	6.87506	0.00771586	6.27659	0.000195543	0.912951	0.659014
High	Ten-m	Tenascin major, isoform E OS=Drosophila melanogaster OX=7227 GN=Ten-m PE=1 SV=1	FBgn0004449	5.32913	0.00746307	5.70249	0.0125955	1.07006	0.455615
High	Ten-m	Teneurin-m OS=Drosophila melanogaster OX=7227 GN=Ten-m PE=1 SV=2	FBgn0004449	5.32913	0.00746307	5.70249	0.0125955	1.07006	0.455615
High	nsl1	Non-specific lethal 1, isoform D OS=Drosophila melanogaster OX=7227 GN=nsl1 PE=1 SV=1	FBgn0262527	4.58754	0.0172482	5.15069	0.0177635	1.12276	0.390173
High	hts	Hu li tai shao, isoform O OS=Drosophila melanogaster OX=7227 GN=hts PE=1 SV=1	FBgn0263391	4.4891	0.02164	2.68939	0.0290659	0.599094	0.0853333
High	eco	N-acetyltransferase eco OS=Drosophila melanogaster OX=7227 GN=eco PE=1 SV=1	FBgn0035766	4.41729	0.00257042	2.57591	0.00704296	0.583141	0.00277326
High	CG17691	Uncharacterized protein, isoform C OS=Drosophila melanogaster OX=7227 GN=Dmel\CG17691 PE=1 SV=3	FBgn0039993	4.2899	0.00999873	3.8051	0.0143628	0.886991	0.499541
High	Chro	Chromator, isoform A OS=Drosophila melanogaster OX=7227 GN=Chro PE=1 SV=1	FBgn0044324	4.26758	0.000162117	3.93784	0.000792229	0.922733	0.394181
High	CG1737	Uncharacterized protein, isoform C OS=Drosophila melanogaster OX=7227 GN=Dmel\CG1737 PE=1 SV=1	FBgn0030293	4.17323	0.000601816	3.75113	0.00291085	0.898856	0.454785
High	sqz	Zinc finger protein squeeze OS=Drosophila melanogaster OX=7227 GN=sqz PE=1 SV=2	FBgn0010768	4.14576	0.0151841	2.54398	0.0359514	0.613635	0.0983992
High	CG1737	FI19420p1 OS=Drosophila melanogaster OX=7227 GN=Dmel\CG1737 PE=1 SV=1	FBgn0030293	4.13311	0.000678785	3.73472	0.00346569	0.903612	0.493367
High	ihog	Interference hedgehog OS=Drosophila melanogaster OX=7227 GN=ihog PE=1 SV=1	FBgn0031872	4.03222	0.0167004	3.24191	0.0117564	0.804002	0.171493
High	fru	Fruitless, isoform N OS=Drosophila melanogaster OX=7227 GN=fru PE=1 SV=1	FBgn0004652	3.95601	0.0120493	3.34444	0.0167862	0.845406	0.0511449
High	fru	Sex determination protein fruitless OS=Drosophila melanogaster OX=7227 GN=fru PE=1 SV=1	FBgn0004652	3.95601	0.0120493	3.34444	0.0167862	0.845406	0.0511449
High	CG9561	SD20656p OS=Drosophila melanogaster OX=7227 GN=CG9561 PE=2 SV=1	FBgn0263829	3.94839	0.00902155	3.66114	0.0192606	0.927249	0.726794
High	pzg	LD15904p OS=Drosophila melanogaster OX=7227 GN=pzg PE=1 SV=1	FBgn0259785	3.91829	9.96e-05	3.47021	0.000298086	0.885644	0.146368
High	Zif	LD25151p OS=Drosophila melanogaster OX=7227 GN=Zif PE=1 SV=1	FBgn0037446	3.91427	0.000439409	3.5863	5.04e-05	0.916212	0.478346
High	smt3	Small ubiquitin-related modifier OS=Drosophila melanogaster OX=7227 GN=smt3 PE=1 SV=1	FBgn0264922	3.85566	0.00211682	3.48826	0.00519903	0.904712	0.508338
High	SA	LD34181p OS=Drosophila melanogaster OX=7227 GN=SA PE=1 SV=2	FBgn0020616	3.80363	0.00338759	3.23281	0.00456325	0.849928	0.0815221
High	CC4	LD36501p OS=Drosophila melanogaster OX=7227 GN=CC4 PE=1 SV=1		3.788	0.00481199	2.30901	0.0073564	0.609558	0.122684
High	CG8289	Uncharacterized protein, isoform B OS=Drosophila melanogaster OX=7227 GN=Dmel\CG8289 PE=1 SV=1	FBgn0030854	3.788	0.00481199	2.30901	0.0073564	0.609558	0.122684
High	Dgp-1	Dgp-1, isoform A OS=Drosophila melanogaster OX=7227 GN=Dgp-1 PE=1 SV=1	FBgn0027836	3.68063	0.0144553	4.28485	0.00801691	1.16416	0.38223
High	l(2)09851	Lethal (2) 09851, isoform A OS=Drosophila melanogaster OX=7227 GN=l(2)09851 PE=1 SV=1	FBgn0022288	3.65081	0.000270404	3.21939	0.00157761	0.881828	0.134474
High	His1	Histone H1 OS=Drosophila melanogaster OX=7227 GN=His1 PE=1 SV=1		3.61793	0.0637888	2.4544	0.0116227	0.678399	0.469119
High	Rcc1	Regulator of chromosome condensation OS=Drosophila melanogaster OX=7227 GN=Rcc1 PE=1 SV=2	FBgn0002638	3.60389	0.0430455	4.0374	0.00132594	1.12029	0.775811
High	meigo	Solute carrier family 35 member B1 homolog OS=Drosophila melanogaster OX=7227 GN=meigo PE=2 SV=1	FBgn0250820	3.58966	0.0132514	3.03422	0.00707768	0.845266	0.107103
High	HmgD	CG17950-PA OS=Drosophila melanogaster OX=7227 GN=HmgD PE=1 SV=1	FBgn0004362	3.5212	0.0126326	2.95278	0.0107449	0.838573	0.255793
High	ScsbetaG	Succinate--CoA ligase [GDP-forming] subunit beta, mitochondrial OS=Drosophila melanogaster OX=7227 GN=ScsbetaG PE=1 SV=1		3.3834	0.0110681	3.31892	0.0117061	0.980943	0.67887
High	anon-WO0140519.201	LD40944p OS=Drosophila melanogaster OX=7227 GN=anon-WO0140519.201 PE=1 SV=1		3.2935	0.00168884	2.63346	0.00665954	0.799593	0.0834261
High	Swim	RE01730p OS=Drosophila melanogaster OX=7227 GN=Swim PE=1 SV=1	FBgn0034709	3.28905	0.0482361	3.00656	0.0634922	0.914114	0.0283675
High	CG10139	Uncharacterized protein, isoform B OS=Drosophila melanogaster OX=7227 GN=Dmel\CG10139 PE=4 SV=1	FBgn0033951	3.25587	0.00484053	2.7204	0.00741121	0.835538	0.206617
High	Su(var)3-7	FI20162p1 OS=Drosophila melanogaster OX=7227 GN=Su(var)3-7 PE=1 SV=1	FBgn0003598	3.2193	0.055899	3.53275	0.00967338	1.09736	0.779341
High	Su(var)3-7	Protein suppressor of variegation 3-7 OS=Drosophila melanogaster OX=7227 GN=Su(var)3-7 PE=1 SV=4	FBgn0003598	3.2193	0.055899	3.53275	0.00967338	1.09736	0.779341
High	CG10139	GH05836p OS=Drosophila melanogaster OX=7227 GN=Dmel\CG10139 PE=2 SV=1	FBgn0033951	3.21422	0.00489139	2.70365	0.00755425	0.841152	0.215045
High	cDIP	Common Dpr-interacting protein OS=Drosophila melanogaster OX=7227 GN=cDIP PE=1 SV=2	FBgn0038865	3.19151	0.0456481	3.28209	0.0453891	1.02838	0.122188
High	CG31303	GDT1 family protein OS=Drosophila melanogaster OX=7227 GN=CG31303 PE=1 SV=1	FBgn0260659	3.14968	0.0357101	2.6827	0.0579699	0.851737	0.130812
High	CG4196	Uncharacterized protein, isoform D OS=Drosophila melanogaster OX=7227 GN=CG4196 PE=1 SV=1	FBgn0260659	3.14968	0.0357101	2.6827	0.0579699	0.851737	0.130812
High	Sccpdh2	RH49330p OS=Drosophila melanogaster OX=7227 GN=Sccpdh2 PE=1 SV=1		3.14303	0.0289773	3.2339	0.0309602	1.02891	0.686183
High	ball	Ballchen, isoform B OS=Drosophila melanogaster OX=7227 GN=ball PE=1 SV=1	FBgn0027889	3.10547	0.00610671	2.45948	0.00747375	0.791981	0.0905088
High	hang	Hangover, isoform C OS=Drosophila melanogaster OX=7227 GN=hang PE=1 SV=1	FBgn0026575	3.06965	0.000847819	3.44852	0.00495197	1.12342	0.244769
High	hang	Zinc finger protein hangover OS=Drosophila melanogaster OX=7227 GN=hang PE=1 SV=4	FBgn0026575	3.06965	0.000847819	3.44852	0.00495197	1.12342	0.244769
High	tyf	Twenty-four, isoform F OS=Drosophila melanogaster OX=7227 GN=tyf PE=1 SV=2	FBgn0026083	3.06689	0.00503012	2.8455	0.00717482	0.927813	0.277644
High	tef	Protein teflon OS=Drosophila melanogaster OX=7227 GN=tef PE=1 SV=1	FBgn0086350	3.03296	0.0027613	2.29427	0.0136427	0.756444	0.0221352
High	M1BP	LD30467p OS=Drosophila melanogaster OX=7227 GN=M1BP PE=1 SV=1	FBgn0037621	3.01289	0.000549344	2.85367	0.00258656	0.947155	0.596734
High	Bub1	Bub1 kinase, isoform A OS=Drosophila melanogaster OX=7227 GN=Bub1 PE=2 SV=1	FBgn0031696	3.00066	0.0027709	2.75869	0.0141469	0.91936	0.441695
High	Bub3	Bub3, isoform A OS=Drosophila melanogaster OX=7227 GN=Bub3 PE=1 SV=1	FBgn0025457	2.99404	0.00393205	2.08988	0.0048671	0.698014	0.0629967
High	dSLC5A3	LD47995p OS=Drosophila melanogaster OX=7227 GN=dSLC5A3 PE=1 SV=1		2.94172	0.0147334	2.50644	0.0120124	0.852034	0.0566127
High	Odj	LD33778p OS=Drosophila melanogaster OX=7227 GN=Odj PE=1 SV=2	FBgn0038551	2.79988	0.000756402	2.30972	0.00851124	0.824933	0.228285
High	mod(mdg4)	Modifier of mdg4 OS=Drosophila melanogaster OX=7227 GN=mod(mdg4) PE=1 SV=1	FBgn0002781	2.7695	0.00115735	2.19613	0.00254558	0.79297	0.182602
Medium	CTCF	CTCF OS=Drosophila melanogaster OX=7227 GN=CTCF PE=1 SV=2	FBgn0035769	2.75298	0.00217881	2.15175	0.0013955	0.781608	0.0142915
High	CG4282	LD21421p OS=Drosophila melanogaster OX=7227 GN=Dmel\CG4282 PE=2 SV=1	FBgn0034114	2.70541	0.000196791	2.70057	0.000138259	0.99821	0.970979
High	CG15877	IP09724p OS=Drosophila melanogaster OX=7227 GN=Dmel\CG15877 PE=1 SV=1	FBgn0035337	2.70126	0.0150813	1.81651	0.0463411	0.672467	0.162565
High	Pax	Paxillin OS=Drosophila melanogaster OX=7227 GN=Pax PE=1 SV=1	FBgn0041789	2.69821	0.00475184	2.19848	0.0438431	0.81479	0.250677
High	woc	Without children, isoform A OS=Drosophila melanogaster OX=7227 GN=woc PE=1 SV=2	FBgn0010328	2.69671	0.00279225	2.77234	0.00171457	1.02804	0.829828
High	Drice	Caspase OS=Drosophila melanogaster OX=7227 GN=Drice PE=1 SV=2	FBgn0019972	2.65244	0.0139588	3.2024	0.000803351	1.20734	0.362657
High	E(bx)	Enhancer of bithorax, isoform E OS=Drosophila melanogaster OX=7227 GN=E(bx) PE=1 SV=1	FBgn0000541	2.64601	4.57e-05	2.18339	0.00106171	0.825163	0.0489895
High	lark	RNA-binding protein lark OS=Drosophila melanogaster OX=7227 GN=lark PE=1 SV=1	FBgn0011640	2.59727	0.00166243	2.22174	0.00164932	0.855412	0.0318142
High	mbm	Protein mushroom body miniature OS=Drosophila melanogaster OX=7227 GN=mbm PE=1 SV=1	FBgn0086912	2.58683	0.000213332	2.12777	0.0210822	0.822542	0.317586
High	His2Av	Histone H2A OS=Drosophila melanogaster OX=7227 GN=His2Av PE=3 SV=1	FBgn0001197	2.55468	0.0180122	2.36049	0.0108722	0.923988	0.778002
High	pita	LD15650p OS=Drosophila melanogaster OX=7227 GN=pita PE=1 SV=1	FBgn0034878	2.55292	8.98e-05	2.29509	0.00514573	0.899006	0.411223
High	dgt1	KAT8 regulatory NSL complex subunit 2 OS=Drosophila melanogaster OX=7227 GN=dgt1 PE=1 SV=1	FBgn0039710	2.54643	0.00223909	2.42089	0.00366675	0.950699	0.668727
High	Iswi	Chromatin-remodeling complex ATPase chain Iswi OS=Drosophila melanogaster OX=7227 GN=Iswi PE=1 SV=1	FBgn0011604	2.54504	0.000204622	2.28019	0.000996724	0.895937	0.0666535
High	crol	CROL ALPHA OS=Drosophila melanogaster OX=7227 GN=crol PE=1 SV=1	FBgn0020309	2.53007	0.00288647	1.89275	0.0058702	0.748102	0.0418693
High	crol	CROL BETA OS=Drosophila melanogaster OX=7227 GN=crol PE=1 SV=1	FBgn0020309	2.53007	0.00288647	1.89275	0.0058702	0.748102	0.0418693
High	CG16917	RE10350p OS=Drosophila melanogaster OX=7227 GN=CG16917 PE=1 SV=1	FBgn0052831	2.52208	0.00359405	2.40665	0.00165201	0.954234	0.53937
High	CG4831	RE15581p OS=Drosophila melanogaster OX=7227 GN=CG4831 PE=1 SV=1	FBgn0052831	2.52208	0.00359405	2.40665	0.00165201	0.954234	0.53937
High	CG16917	RE15759p OS=Drosophila melanogaster OX=7227 GN=CG16917 PE=1 SV=1	FBgn0052831	2.52208	0.00359405	2.40665	0.00165201	0.954234	0.53937
High	CG4831	Uncharacterized protein, isoform E OS=Drosophila melanogaster OX=7227 GN=CG4831 PE=1 SV=1	FBgn0052831	2.52208	0.00359405	2.40665	0.00165201	0.954234	0.53937
High	LBR	Lamin-B receptor OS=Drosophila melanogaster OX=7227 GN=LBR PE=1 SV=1	FBgn0034657	2.49782	0.0209272	1.86763	0.0603624	0.747704	0.0522564
High	Su(var)2-HP2	RE12383p OS=Drosophila melanogaster OX=7227 GN=Su(var)2-HP2 PE=1 SV=1	FBgn0026427	2.49406	0.00664928	1.96742	0.0171205	0.788842	0.0108844
High	Su(var)2-HP2	Su(Var)2-HP2, isoform A OS=Drosophila melanogaster OX=7227 GN=Su(var)2-HP2 PE=1 SV=1	FBgn0026427	2.49406	0.00664928	1.96742	0.0171205	0.788842	0.0108844
High	BEAF-32	Boundary element associated factor OS=Drosophila melanogaster OX=7227 GN=BEAF-32 PE=1 SV=1	FBgn0015602	2.4927	0.000749613	2.03296	0.00452934	0.815562	0.0280595
High	Rcd5	GH01794p OS=Drosophila melanogaster OX=7227 GN=Rcd5 PE=1 SV=1	FBgn0263832	2.47975	0.000725393	2.2554	0.00212265	0.90953	0.224519
High	gfzf	GST-containing FLYWCH zinc-finger protein OS=Drosophila melanogaster OX=7227 GN=gfzf PE=1 SV=1	FBgn0250732	2.47354	0.00120335	2.53888	0.00130803	1.02642	0.834673
High	beta-Spec	Spectrin beta chain OS=Drosophila melanogaster OX=7227 GN=beta-Spec PE=1 SV=2	FBgn0250788	2.44821	2.24e-06	2.53981	0.000490122	1.03742	0.588395
High	pita	Pita, isoform B OS=Drosophila melanogaster OX=7227 GN=pita PE=1 SV=2	FBgn0034878	2.44746	9.1e-05	2.21907	0.00232351	0.906684	0.331072
High	blanks	Blanks OS=Drosophila melanogaster OX=7227 GN=blanks PE=1 SV=1	FBgn0035608	2.43778	0.0121044	2.55631	0.00155094	1.04862	0.725592
High	row	LD21608p OS=Drosophila melanogaster OX=7227 GN=row PE=1 SV=1	FBgn0033998	2.435	0.000696297	2.16863	0.00154812	0.890606	0.173585
High	row	RE01954p OS=Drosophila melanogaster OX=7227 GN=row PE=1 SV=1	FBgn0033998	2.435	0.000696297	2.16863	0.00154812	0.890606	0.173585
High	row	Relative of woc, isoform C OS=Drosophila melanogaster OX=7227 GN=row PE=1 SV=1	FBgn0033998	2.435	0.000696297	2.16863	0.00154812	0.890606	0.173585
High	cg4266	LD44216p OS=Drosophila melanogaster OX=7227 GN=cg4266 PE=1 SV=2		2.42917	0.000955243	2.072	0.00779298	0.852963	0.177203
High	cg4266	Uncharacterized protein, isoform B OS=Drosophila melanogaster OX=7227 GN=cg4266 PE=1 SV=1		2.42917	0.000955243	2.072	0.00779298	0.852963	0.177203
High	cg4266	Uncharacterized protein, isoform D OS=Drosophila melanogaster OX=7227 GN=cg4266 PE=1 SV=1		2.42917	0.000955243	2.072	0.00779298	0.852963	0.177203
High	zf30C	LD23102p OS=Drosophila melanogaster OX=7227 GN=zf30C PE=1 SV=2	FBgn0270924	2.41628	0.00127099	1.98827	0.0091926	0.822865	0.015548
High	vers	LD20590p OS=Drosophila melanogaster OX=7227 GN=vers PE=1 SV=1	FBgn0011335	2.41565	0.0110086	2.19764	0.00649933	0.909749	0.340223
High	CG14712	LD43047p OS=Drosophila melanogaster OX=7227 GN=Dmel\CG14712 PE=1 SV=3	FBgn0037924	2.40136	0.0144057	1.75764	0.0360326	0.731933	0.117467
High	Unc-115a	DUNC-115l OS=Drosophila melanogaster OX=7227 GN=Unc-115a PE=2 SV=4	FBgn0051352	2.38599	0.000938152	2.12999	0.000840542	0.892707	0.242125
High	Unc-115a	Uncoordinated 115a, isoform B OS=Drosophila melanogaster OX=7227 GN=Unc-115a PE=4 SV=1	FBgn0051352	2.38599	0.000938152	2.12999	0.000840542	0.892707	0.242125
High	Unc-115b	Uncoordinated 115b, isoform B OS=Drosophila melanogaster OX=7227 GN=Unc-115b PE=4 SV=2	FBgn0260463	2.38599	0.000938152	2.12999	0.000840542	0.892707	0.242125
High	CG11007	Thioredoxin-related transmembrane protein 2 homolog OS=Drosophila melanogaster OX=7227 GN=CG11007 PE=2 SV=1	FBgn0034455	2.3808	0.0216738	1.93377	0.158092	0.812237	0.479478
High	SMC1	Structural maintenance of chromosomes protein OS=Drosophila melanogaster OX=7227 GN=SMC1 PE=1 SV=1	FBgn0040283	2.37782	0.00103597	1.99889	0.00483767	0.84064	0.00727698
High	CG12608	LD30439p OS=Drosophila melanogaster OX=7227 GN=Dmel\CG12608 PE=1 SV=2	FBgn0030630	2.37597	0.0307081	1.36025	0.0993766	0.572504	0.117092
High	FBpp0072605	Uncharacterized protein, isoform C OS=Drosophila melanogaster OX=7227 GN=FBpp0072605 PE=1 SV=1		2.36424	0.0064862	2.12236	0.0355626	0.897691	0.38907
High	CG2199	Zinc finger protein CG2199 OS=Drosophila melanogaster OX=7227 GN=CG2199 PE=1 SV=1	FBgn0035213	2.36424	0.0064862	2.12236	0.0355626	0.897691	0.38907
High	Ns2	Nucleolar GTP-binding protein 2 OS=Drosophila melanogaster OX=7227 GN=Ns2 PE=1 SV=1	FBgn0034243	2.36021	0.00350074	2.07621	0.0123384	0.879671	0.296904
High	HIPP1	FI23914p1 OS=Drosophila melanogaster OX=7227 GN=HIPP1 PE=1 SV=2	FBgn0037027	2.34904	0.00254224	2.69989	0.000369218	1.14936	0.014643
High	HIPP1	HP1 and insulator partner protein 1, isoform B OS=Drosophila melanogaster OX=7227 GN=HIPP1 PE=1 SV=1	FBgn0037027	2.34904	0.00254224	2.69989	0.000369218	1.14936	0.014643
High	msl-1	Protein male-specific lethal-1 OS=Drosophila melanogaster OX=7227 GN=msl-1 PE=1 SV=2	FBgn0005617	2.33272	0.000893853	2.08932	0.00182539	0.895658	0.0431674
High	Hrb87F	Heterogeneous nuclear ribonucleoprotein 87F OS=Drosophila melanogaster OX=7227 GN=Hrb87F PE=2 SV=2	FBgn0004237	2.33037	0.0230199	1.27387	0.301927	0.546638	0.254576
High	Pvf3	FI06402p OS=Drosophila melanogaster OX=7227 GN=Pvf3 PE=2 SV=2	FBgn0085407	2.32921	0.0209776	2.50794	0.0208475	1.07673	0.153001
High	Ent2	Equilibrative nucleoside transporter 2, isoform A OS=Drosophila melanogaster OX=7227 GN=Ent2 PE=1 SV=1	FBgn0263916	2.30983	0.0178735	1.98612	0.0352515	0.859855	0.0517464
High	su(Hw)	Suppressor of hairy wing, isoform C OS=Drosophila melanogaster OX=7227 GN=su(Hw) PE=4 SV=1	FBgn0003567	2.30339	0.0017959	2.07647	0.00923357	0.901487	0.389654
High	upSET	UpSET, isoform A OS=Drosophila melanogaster OX=7227 GN=upSET PE=1 SV=3	FBgn0036398	2.30186	0.0051063	1.94768	0.0191382	0.84613	0.249021
Medium	CG7741	CWF19-like protein 1 homolog OS=Drosophila melanogaster OX=7227 GN=CG7741 PE=2 SV=1	FBgn0033615	2.29012	0.0569585	2.35027	0.0321629	1.02626	0.897362
Medium	CG7741-RB	RE11423p OS=Drosophila melanogaster OX=7227 GN=CG7741-RB PE=1 SV=1		2.29012	0.0569585	2.35027	0.0321629	1.02626	0.897362
Medium	CG7741	Uncharacterized protein, isoform B OS=Drosophila melanogaster OX=7227 GN=Dmel\CG7741 PE=1 SV=1	FBgn0033615	2.29012	0.0569585	2.35027	0.0321629	1.02626	0.897362
High	CG4639	LD28458p OS=Drosophila melanogaster OX=7227 GN=CG4639 PE=2 SV=1	FBgn0051457	2.28168	0.00358134	2.10666	0.0115327	0.923296	0.569042
High	grau	Transcription factor grauzone OS=Drosophila melanogaster OX=7227 GN=grau PE=1 SV=1	FBgn0001133	2.27488	0.000305122	1.97316	0.000423112	0.867369	0.149687
High	cg4901	RE48269p OS=Drosophila melanogaster OX=7227 GN=cg4901 PE=1 SV=2		2.27173	0.00199458	1.87729	0.00484188	0.82637	0.122523
Medium	ens	Ensconsin, isoform A OS=Drosophila melanogaster OX=7227 GN=ens PE=1 SV=2	FBgn0264693	2.26963	0.0497393	2.91297	0.00895843	1.28346	0.417967
High	RpII215	DNA-directed RNA polymerase II subunit RPB1 OS=Drosophila melanogaster OX=7227 GN=RpII215 PE=3 SV=4	FBgn0003277	2.26331	0.000329262	1.74708	0.0158613	0.771913	0.0700368
High	CG31886	Uncharacterized protein, isoform A OS=Drosophila melanogaster OX=7227 GN=Dmel\CG31886 PE=4 SV=1	FBgn0032079	2.25652	0.0115733	2.1013	0.0129564	0.93121	0.207056
High	CG9524	Uncharacterized protein, isoform B OS=Drosophila melanogaster OX=7227 GN=CG9524 PE=4 SV=1	FBgn0032079	2.25652	0.0115733	2.1013	0.0129564	0.93121	0.207056
High	anon-WO0172774.161	Uncharacterized protein, isoform C OS=Drosophila melanogaster OX=7227 GN=anon-WO0172774.161 PE=4 SV=1		2.25652	0.0115733	2.1013	0.0129564	0.93121	0.207056
High	MBD-R2	MBD-R2 OS=Drosophila melanogaster OX=7227 GN=MBD-R2 PE=1 SV=2	FBgn0038016	2.24714	0.000949588	2.33356	0.00407236	1.03846	0.764554
High	Nup50	Nuclear pore complex protein Nup50 OS=Drosophila melanogaster OX=7227 GN=Nup50 PE=2 SV=1	FBgn0033264	2.24147	0.00434242	2.05846	0.00666087	0.918356	0.294789
High	BG:DS09218.3	GEO06505p1 OS=Drosophila melanogaster OX=7227 GN=BG:DS09218.3 PE=2 SV=2		2.21918	0.0235326	2.09576	0.0258364	0.944388	0.376725
High	CG17168	RE68879p OS=Drosophila melanogaster OX=7227 GN=Dmel\CG17168 PE=2 SV=1	FBgn0039943	2.2099	0.00142701	1.6446	0.0537634	0.744194	0.0930252
Medium	CG10669	RE19438p OS=Drosophila melanogaster OX=7227 GN=Dmel\CG10669 PE=2 SV=1	FBgn0039329	2.20633	0.03541	1.54113	0.133616	0.698503	0.323861
High	Nacalpha	Nascent polypeptide associated complex protein alpha subunit, isoform D OS=Drosophila melanogaster OX=7227 GN=Nacalpha PE=4 SV=1	FBgn0086904	2.20081	0.0055149	1.78369	0.0341045	0.810471	0.202588
High	wds	Will die slowly, isoform B OS=Drosophila melanogaster OX=7227 GN=wds PE=4 SV=1	FBgn0040066	2.18568	0.000573111	2.04801	0.00467154	0.937013	0.488289
Medium	Nelf-A	Negative elongation factor A OS=Drosophila melanogaster OX=7227 GN=Nelf-A PE=1 SV=2	FBgn0038872	2.18405	0.00196638	1.80107	0.000262195	0.824647	0.0481306
Medium	CG13326	GH11924p OS=Drosophila melanogaster OX=7227 GN=Dmel\CG13326 PE=2 SV=1	FBgn0033794	2.17762	0.0283699	1.94673	0.0612174	0.893973	0.491414
High	Gp210	Nuclear pore membrane glycoprotein 210 OS=Drosophila melanogaster OX=7227 GN=Gp210 PE=1 SV=1	FBgn0266580	2.17724	0.00237164	2.33949	0.00488925	1.07452	0.447716
High	Doa	105 kDa Doa protein kinase OS=Drosophila melanogaster OX=7227 GN=Doa PE=1 SV=2	FBgn0265998	2.1708	0.00962933	1.60155	0.0329293	0.737772	0.156311
High	Doa	Darkener of apricot, isoform AB OS=Drosophila melanogaster OX=7227 GN=Doa PE=1 SV=3	FBgn0265998	2.1708	0.00962933	1.60155	0.0329293	0.737772	0.156311
High	boi	Brother of ihog, isoform A OS=Drosophila melanogaster OX=7227 GN=boi PE=2 SV=1	FBgn0040388	2.15715	0.010987	1.86316	0.0176134	0.863714	0.173528
High	cg12288	Uncharacterized protein OS=Drosophila melanogaster OX=7227 GN=cg12288 PE=1 SV=1		2.15143	0.00204557	2.00613	0.00655284	0.932464	0.501308
High	CG8611	Probable ATP-dependent RNA helicase CG8611 OS=Drosophila melanogaster OX=7227 GN=CG8611 PE=1 SV=1	FBgn0027602	2.14453	0.00574692	1.79239	0.0118693	0.835795	0.182526
High	CG18259	FI13061p OS=Drosophila melanogaster OX=7227 GN=Dmel\CG18259 PE=2 SV=2	FBgn0030956	2.14306	0.0161559	1.64505	0.0458041	0.767614	0.0456092
High	l(1)G0020	RNA cytidine acetyltransferase OS=Drosophila melanogaster OX=7227 GN=l(1)G0020 PE=1 SV=1	FBgn0027330	2.1363	0.0054435	2.01052	0.00224067	0.941122	0.518794
High	SF2	Splicing factor, arginine/serine-rich 1 OS=Drosophila melanogaster OX=7227 GN=SF2 PE=1 SV=1	FBgn0283477	2.1303	0.0247509	2.21835	0.067421	1.04133	0.774915
High	Syp	Syncrip, isoform A OS=Drosophila melanogaster OX=7227 GN=Syp PE=1 SV=2	FBgn0038826	2.12858	0.0169131	1.99827	0.0160059	0.938783	0.297792
High	CG3641	FI01402p OS=Drosophila melanogaster OX=7227 GN=CG3641 PE=2 SV=2	FBgn0067628	2.12474	0.00307646	1.71617	0.0324925	0.807711	0.241523
High	Nup153	Nuclear pore complex protein Nup153 OS=Drosophila melanogaster OX=7227 GN=Nup153 PE=1 SV=4	FBgn0061200	2.12238	0.0148099	1.852	0.0496778	0.872603	0.409794
High	Nup153	Nucleoporin 153kD, isoform D OS=Drosophila melanogaster OX=7227 GN=Nup153 PE=1 SV=1	FBgn0061200	2.12238	0.0148099	1.852	0.0496778	0.872603	0.409794
Medium	Aef1	Adult enhancer factor 1 OS=Drosophila melanogaster OX=7227 GN=Aef1 PE=2 SV=1	FBgn0005694	2.1142	0.0217965	1.39311	0.125514	0.658929	0.073193
High	Clamp	Chromatin-linked adaptor for MSL proteins, isoform A OS=Drosophila melanogaster OX=7227 GN=Clamp PE=1 SV=1	FBgn0032979	2.1142	0.0217965	1.39311	0.125514	0.658929	0.073193
Medium	jim	FI01201p OS=Drosophila melanogaster OX=7227 GN=jim PE=2 SV=1	FBgn0027339	2.1142	0.0217965	1.39311	0.125514	0.658929	0.073193
Medium	jim	Jim, isoform E OS=Drosophila melanogaster OX=7227 GN=jim PE=4 SV=1	FBgn0027339	2.1142	0.0217965	1.39311	0.125514	0.658929	0.073193
Medium	Meics	LD05664p OS=Drosophila melanogaster OX=7227 GN=Meics PE=2 SV=2	FBgn0025874	2.1142	0.0217965	1.39311	0.125514	0.658929	0.073193
Medium	Meics	Meiotic central spindle, isoform B OS=Drosophila melanogaster OX=7227 GN=Meics PE=4 SV=1	FBgn0025874	2.1142	0.0217965	1.39311	0.125514	0.658929	0.073193
High	lolal	Longitudinals lacking protein-like OS=Drosophila melanogaster OX=7227 GN=lolal PE=1 SV=1	FBgn0022238	2.11328	0.00206177	2.1231	0.00308321	1.00465	0.971728
High	Dref	DNA replication-related element factor, isoform A OS=Drosophila melanogaster OX=7227 GN=Dref PE=1 SV=2	FBgn0015664	2.10959	0.00115338	2.04455	0.00500588	0.969169	0.665575
High	BcDNA:LD21969	AT31036p OS=Drosophila melanogaster OX=7227 GN=BcDNA:LD21969 PE=1 SV=1		2.10408	0.000529105	1.63909	0.0319739	0.779003	0.0561727
High	CG1024	Uncharacterized protein, isoform B OS=Drosophila melanogaster OX=7227 GN=Dmel\CG1024 PE=1 SV=4	FBgn0027514	2.10408	0.000529105	1.63909	0.0319739	0.779003	0.0561727
High	Cpsf6	Cleavage and polyadenylation specific factor 6, isoform B OS=Drosophila melanogaster OX=7227 GN=Cpsf6 PE=3 SV=1		2.10124	0.000121298	1.60304	0.0121747	0.762902	0.0366702
High	sxc	Protein O-GlcNAc transferase OS=Drosophila melanogaster OX=7227 GN=sxc PE=1 SV=1	FBgn0261403	2.09362	0.00146624	1.79475	0.0123929	0.857247	0.150246
High	Rbp1-like	Rbp1-like, isoform B OS=Drosophila melanogaster OX=7227 GN=Rbp1-like PE=4 SV=1	FBgn0030479	2.09062	0.00710706	1.5509	0.0171992	0.741837	0.15109
High	Rbp1-like	RE47308p OS=Drosophila melanogaster OX=7227 GN=Rbp1-like PE=2 SV=2	FBgn0030479	2.09062	0.00710706	1.5509	0.0171992	0.741837	0.15109
High	cg11777	Peptidyl-prolyl cis-trans isomerase OS=Drosophila melanogaster OX=7227 GN=cg11777 PE=1 SV=1		2.0904	0.0309851	1.60634	0.0760549	0.768435	0.0862859
High	l(1)G0004	RNA-binding protein pno1 OS=Drosophila melanogaster OX=7227 GN=l(1)G0004 PE=2 SV=1	FBgn0027334	2.08958	0.00630655	2.28703	0.00583671	1.09449	0.53146
High	cg9143	RNA helicase OS=Drosophila melanogaster OX=7227 GN=cg9143 PE=1 SV=1		2.08579	0.00504792	1.95503	0.0392195	0.937311	0.736897
High	SelD	Inactive selenide, water dikinase-like protein OS=Drosophila melanogaster OX=7227 GN=SelD PE=2 SV=1	FBgn0261270	2.07391	0.036875	2.91176	0.00472479	1.404	0.177689
High	Irk1	Inwardly rectifying K+ channel protein OS=Drosophila melanogaster OX=7227 GN=Irk1 PE=1 SV=1	FBgn0265042	2.06823	0.00350904	1.89155	0.0120268	0.914575	0.0487388
High	Non2	LD45195p OS=Drosophila melanogaster OX=7227 GN=Non2 PE=1 SV=1	FBgn0035370	2.06609	0.0048834	1.64602	0.0317429	0.796685	0.322596
High	Frl	Formin-like protein OS=Drosophila melanogaster OX=7227 GN=Frl PE=1 SV=3	FBgn0267795	2.06328	0.00556762	1.58016	0.0148288	0.765845	0.0864052
High	D19B	D19B OS=Drosophila melanogaster OX=7227 GN=D19B PE=2 SV=1	FBgn0022699	2.06136	0.00153095	1.69268	0.00171418	0.821144	0.0461037
High	slgA	Proline dehydrogenase 1, mitochondrial OS=Drosophila melanogaster OX=7227 GN=slgA PE=2 SV=2	FBgn0003423	2.06024	0.0473286	1.99611	0.0544493	0.968871	0.537858
High	slgA	Proline dehydrogenase OS=Drosophila melanogaster OX=7227 GN=slgA PE=1 SV=1	FBgn0003423	2.06024	0.0473286	1.99611	0.0544493	0.968871	0.537858
High	CG4806	LD27920p OS=Drosophila melanogaster OX=7227 GN=Dmel\CG4806 PE=1 SV=2	FBgn0260456	2.05503	0.000319519	2.04967	0.000289292	0.997389	0.965825
High	CG6089	AT01533p OS=Drosophila melanogaster OX=7227 GN=CG6089 PE=1 SV=2	FBgn0053129	2.04782	0.00837952	2.34774	0.0278335	1.14646	0.317837
High	CG6087	RH51633p OS=Drosophila melanogaster OX=7227 GN=CG6087 PE=1 SV=1	FBgn0053129	2.04782	0.00837952	2.34774	0.0278335	1.14646	0.317837
High	Bre1	E3 ubiquitin protein ligase OS=Drosophila melanogaster OX=7227 GN=Bre1 PE=3 SV=1	FBgn0086694	2.03893	0.00408407	1.71557	0.0291895	0.841408	0.13779
High	Srrm1	FI04407p OS=Drosophila melanogaster OX=7227 GN=Srrm1 PE=1 SV=1		2.03817	0.0324561	1.6395	0.159605	0.804402	0.39993
Medium	BEST:CK00496	Uncharacterized protein, isoform A OS=Drosophila melanogaster OX=7227 GN=BEST:CK00496 PE=1 SV=1		2.03471	0.00842398	2.09417	0.00131296	1.02922	0.830107
High	pAbp	Polyadenylate-binding protein OS=Drosophila melanogaster OX=7227 GN=pAbp PE=1 SV=3	FBgn0265297	2.03261	0.0128261	1.94747	0.00872223	0.958115	0.653
High	Moca-cyp	Moca-cyp, isoform A OS=Drosophila melanogaster OX=7227 GN=Moca-cyp PE=1 SV=1	FBgn0039581	2.02394	0.0235715	1.738	0.0942606	0.858721	0.528611
High	CG3909	WD_REPEATS_REGION domain-containing protein OS=Drosophila melanogaster OX=7227 GN=Dmel\CG3909 PE=1 SV=1	FBgn0027524	2.02038	0.00451488	1.78637	0.00967194	0.884176	0.160959
High	betaTub60D	Tubulin beta chain OS=Drosophila melanogaster OX=7227 GN=betaTub60D PE=1 SV=1	FBgn0003888	2.01579	0.0394739	2.41654	0.0206722	1.19881	0.00353096
High	bic	Transcription factor BTF3 OS=Drosophila melanogaster OX=7227 GN=bic PE=1 SV=1	FBgn0000181	2.01395	0.0123945	1.5592	0.040583	0.774201	0.0290618
High	RpII140	DNA-directed RNA polymerase II subunit RPB2 OS=Drosophila melanogaster OX=7227 GN=RpII140 PE=2 SV=2	FBgn0262955	2.01288	0.0123771	1.62136	0.0486394	0.80549	0.234208
Medium	Rbf	Retinoblastoma family protein OS=Drosophila melanogaster OX=7227 GN=Rbf PE=1 SV=2	FBgn0015799	2.00496	8.03e-05	2.2497	0.0114187	1.12207	0.464598
High	Cndp2	Carnosine dipeptidase 2, isoform A OS=Drosophila melanogaster OX=7227 GN=Cndp2 PE=1 SV=1		2.00433	0.030941	1.89671	0.0115716	0.946303	0.523156
High	Moca-cyp	GH23813p OS=Drosophila melanogaster OX=7227 GN=Moca-cyp PE=1 SV=2	FBgn0039581	2.0012	0.0260292	1.72345	0.099086	0.861206	0.533766
High	Snr1	GH08712p OS=Drosophila melanogaster OX=7227 GN=Snr1 PE=1 SV=2	FBgn0011715	1.99041	0.00363783	1.73351	0.0216077	0.870933	0.072158
High	l(3)72Dn	FI05332p OS=Drosophila melanogaster OX=7227 GN=l(3)72Dn PE=1 SV=1	FBgn0263605	1.98387	0.012911	1.50423	0.0281605	0.758232	0.0435644
High	ND-13B	NADH dehydrogenase (Ubiquinone) 13 kDa B subunit OS=Drosophila melanogaster OX=7227 GN=ND-13B PE=1 SV=2	FBgn0047038	1.98329	0.0385402	1.73837	0.0176503	0.876508	0.476807
High	Dek	Dek, isoform A OS=Drosophila melanogaster OX=7227 GN=Dek PE=1 SV=1	FBgn0026533	1.98009	0.024468	1.84495	0.0635065	0.931747	0.439373
High	ND-B14.7	Complex I-B14.7 OS=Drosophila melanogaster OX=7227 GN=ND-B14.7 PE=1 SV=1	FBgn0034576	1.9757	0.0198539	1.59557	0.0429635	0.807596	0.0128801
High	CG17765	GH27120p OS=Drosophila melanogaster OX=7227 GN=Dmel\CG17765 PE=1 SV=1	FBgn0033529	1.97063	0.0149822	1.77199	0.0251389	0.899197	0.276335
High	mnd	LD25378p OS=Drosophila melanogaster OX=7227 GN=mnd PE=2 SV=1	FBgn0002778	1.96908	0.0358054	1.99659	0.0348012	1.01397	0.882191
High	PNUTS	Phosphatase 1 nuclear targeting subunit, isoform D OS=Drosophila melanogaster OX=7227 GN=PNUTS PE=1 SV=1	FBgn0053526	1.96889	0.0164351	1.84163	0.00980856	0.935361	0.669786
High	Stat92E	Signal transducer and activator of transcription OS=Drosophila melanogaster OX=7227 GN=Stat92E PE=3 SV=1	FBgn0016917	1.96652	0.00101511	1.70223	0.00550503	0.865602	0.00411173
High	CG11030	FI04466p OS=Drosophila melanogaster OX=7227 GN=Dmel\CG11030 PE=1 SV=2	FBgn0031736	1.96037	0.047778	1.5096	0.0630265	0.770059	0.238376
High	ND-49	Complex I-49kD OS=Drosophila melanogaster OX=7227 GN=ND-49 PE=1 SV=2	FBgn0039909	1.95729	0.0375728	1.92248	0.0345167	0.982215	0.872069
High	D1	D1 chromosomal protein, isoform C OS=Drosophila melanogaster OX=7227 GN=D1 PE=1 SV=1	FBgn0000412	1.95391	0.0130657	1.59915	0.0203501	0.818437	0.119415
High	CG7065	Uncharacterized protein CG7065 OS=Drosophila melanogaster OX=7227 GN=CG7065 PE=1 SV=1	FBgn0030091	1.95308	0.00368792	1.8363	0.00511917	0.940206	0.571941
Medium	Lint-1	L(3)mbt interacting protein 1, isoform A OS=Drosophila melanogaster OX=7227 GN=Lint-1 PE=2 SV=1	FBgn0030274	1.94464	0.018414	1.56907	0.0122189	0.806872	0.280867
High	Alsin2	LD04387p OS=Drosophila melanogaster OX=7227 GN=Alsin2 PE=1 SV=1		1.94032	0.0201734	1.29138	0.21566	0.66555	0.111557
High	Elp1	Elongator complex protein 1 OS=Drosophila melanogaster OX=7227 GN=Elp1 PE=1 SV=1	FBgn0037926	1.93966	0.045441	1.6036	0.0470529	0.826739	0.152985
High	Elp1	Putative elongator complex protein 1 OS=Drosophila melanogaster OX=7227 GN=Elp1 PE=1 SV=2	FBgn0037926	1.93966	0.045441	1.6036	0.0470529	0.826739	0.152985
Medium	LS2	U2 snRNP auxiliary factor large subunit OS=Drosophila melanogaster OX=7227 GN=LS2 PE=2 SV=1	FBgn0034834	1.93953	0.0297661	1.65489	0.222378	0.853243	0.690289
High	Zn72D	GH12756p OS=Drosophila melanogaster OX=7227 GN=Zn72D PE=1 SV=2	FBgn0263603	1.93875	0.000198087	1.92133	4.89e-05	0.991015	0.794633
High	Zn72D	MIP27703p OS=Drosophila melanogaster OX=7227 GN=Zn72D PE=1 SV=1	FBgn0263603	1.93875	0.000198087	1.92133	4.89e-05	0.991015	0.794633
High	Zn72D	Zinc-finger protein at 72D, isoform B OS=Drosophila melanogaster OX=7227 GN=Zn72D PE=1 SV=1	FBgn0263603	1.93875	0.000198087	1.92133	4.89e-05	0.991015	0.794633
High	CG7518	Uncharacterized protein, isoform F OS=Drosophila melanogaster OX=7227 GN=Dmel\CG7518 PE=1 SV=1	FBgn0038108	1.93598	0.0027166	1.60386	0.02688	0.828445	0.232021
High	CG7518	Uncharacterized protein, isoform G OS=Drosophila melanogaster OX=7227 GN=Dmel\CG7518 PE=1 SV=1	FBgn0038108	1.93598	0.0027166	1.60386	0.02688	0.828445	0.232021
High	CG7518	Uncharacterized protein, isoform H OS=Drosophila melanogaster OX=7227 GN=Dmel\CG7518 PE=1 SV=4	FBgn0038108	1.93598	0.0027166	1.60386	0.02688	0.828445	0.232021
High	CG7518	Uncharacterized protein, isoform I OS=Drosophila melanogaster OX=7227 GN=Dmel\CG7518 PE=1 SV=2	FBgn0038108	1.93598	0.0027166	1.60386	0.02688	0.828445	0.232021
High	CG7518	Uncharacterized protein, isoform J OS=Drosophila melanogaster OX=7227 GN=Dmel\CG7518 PE=1 SV=3	FBgn0038108	1.93598	0.0027166	1.60386	0.02688	0.828445	0.232021
High	Pis	CDP-diacylglycerol--inositol 3-phosphatidyltransferase OS=Drosophila melanogaster OX=7227 GN=Pis PE=1 SV=1	FBgn0030670	1.93462	0.0321228	1.65039	0.0854006	0.853084	0.214012
High	Ibf1	Insulator binding factor 1, isoform A OS=Drosophila melanogaster OX=7227 GN=Ibf1 PE=1 SV=1	FBgn0037670	1.92642	0.000749715	1.69462	0.0285067	0.879671	0.207508
High	Rip11	GH05001p OS=Drosophila melanogaster OX=7227 GN=Rip11 PE=1 SV=1	FBgn0027335	1.92539	0.0453849	1.3943	0.299572	0.724163	0.238893
High	Rip11	Rab11 interacting protein, isoform A OS=Drosophila melanogaster OX=7227 GN=Rip11 PE=1 SV=1	FBgn0027335	1.92539	0.0453849	1.3943	0.299572	0.724163	0.238893
High	CG7536	LD30826p OS=Drosophila melanogaster OX=7227 GN=Dmel\CG7536 PE=1 SV=2	FBgn0030890	1.92393	0.0205992	1.7827	0.0134646	0.926595	0.25763
High	cg15011	LD05244p OS=Drosophila melanogaster OX=7227 GN=cg15011 PE=2 SV=2		1.92076	0.00426435	1.60944	0.0241699	0.837918	0.00201562
High	mip130	LD07342p OS=Drosophila melanogaster OX=7227 GN=mip130 PE=1 SV=3	FBgn0023509	1.91961	0.00111385	1.81659	0.00120845	0.946333	0.606011
High	Rpb10	DNA-directed RNA polymerases I, II, and III subunit RPABC5 OS=Drosophila melanogaster OX=7227 GN=Rpb10 PE=3 SV=1	FBgn0039218	1.91557	0.0152882	1.69377	0.00515665	0.884209	0.396711
High	Fip1	FIP1-like 1 protein OS=Drosophila melanogaster OX=7227 GN=Fip1 PE=1 SV=1	FBgn0037255	1.90576	0.0158887	1.59886	0.0482471	0.83896	0.242827
High	cass	Apoptosis inhibitor 5 homolog OS=Drosophila melanogaster OX=7227 GN=cass PE=2 SV=1		1.90452	0.00139733	1.67586	0.000580828	0.879938	0.0549119
High	CG1907	SD09259p OS=Drosophila melanogaster OX=7227 GN=Dmel\CG1907 PE=1 SV=1	FBgn0039674	1.90042	0.0362474	1.85709	0.0519615	0.977199	0.833413
High	Ulp1	GH15225p OS=Drosophila melanogaster OX=7227 GN=Ulp1 PE=1 SV=1	FBgn0027603	1.89285	0.00390723	1.5377	0.0431483	0.812369	0.145286
High	spoon	GM14014p OS=Drosophila melanogaster OX=7227 GN=spoon PE=1 SV=2	FBgn0263987	1.89121	0.0104483	2.02305	0.00420667	1.06971	0.497665
High	spoon	RE73736p OS=Drosophila melanogaster OX=7227 GN=spoon PE=1 SV=1	FBgn0263987	1.89121	0.0104483	2.02305	0.00420667	1.06971	0.497665
High	Ars2	Arsenic resistance protein 2, isoform F OS=Drosophila melanogaster OX=7227 GN=Ars2 PE=4 SV=1	FBgn0033062	1.88453	0.0231473	1.7673	0.0379664	0.937793	0.607486
High	CG4822	FI05267p OS=Drosophila melanogaster OX=7227 GN=Dmel\CG4822 PE=1 SV=2	FBgn0031220	1.87996	0.0450545	1.5314	0.120003	0.814593	0.09845
High	CG7840	Polyprenol reductase OS=Drosophila melanogaster OX=7227 GN=CG7840 PE=2 SV=1	FBgn0032014	1.87933	0.0489834	1.78174	0.0956361	0.948071	0.480515
High	Nnp-1	Ribosomal RNA processing protein 1 homolog OS=Drosophila melanogaster OX=7227 GN=Nnp-1 PE=1 SV=1	FBgn0022069	1.87679	0.0121948	1.70071	0.0199382	0.906181	0.396413
High	IntS3	Integrator complex subunit 3 OS=Drosophila melanogaster OX=7227 GN=IntS3 PE=1 SV=1	FBgn0262117	1.87513	0.0191951	1.68404	0.0187478	0.89809	0.353804
High	Rbp1	RNA-binding protein 1 OS=Drosophila melanogaster OX=7227 GN=Rbp1 PE=2 SV=3	FBgn0260944	1.87164	0.00815744	1.3579	0.0219845	0.725514	0.0969033
High	Fkbp59	Peptidylprolyl isomerase OS=Drosophila melanogaster OX=7227 GN=Fkbp59 PE=4 SV=1		1.87107	0.0853829	1.97055	0.0384965	1.05317	0.709893
High	enok	Histone acetyltransferase OS=Drosophila melanogaster OX=7227 GN=enok PE=1 SV=2	FBgn0034975	1.86716	4.8e-05	1.76847	0.003517	0.94714	0.552408
High	l(3)neo7	U6 snRNA-associated Sm-like protein LSm8 OS=Drosophila melanogaster OX=7227 GN=l(3)neo7 PE=1 SV=1		1.86407	0.0302886	1.54807	0.117809	0.83048	0.20789
High	CG10074	Uncharacterized protein, isoform F OS=Drosophila melanogaster OX=7227 GN=CG10074 PE=1 SV=1	FBgn0261554	1.85897	0.0104081	1.60424	0.0257551	0.862971	0.0875158
High	CG10074	Uncharacterized protein, isoform G OS=Drosophila melanogaster OX=7227 GN=CG10074 PE=1 SV=1	FBgn0261554	1.85897	0.0104081	1.60424	0.0257551	0.862971	0.0875158
High	CG42672	Uncharacterized protein, isoform L OS=Drosophila melanogaster OX=7227 GN=Dmel\CG42672 PE=1 SV=1	FBgn0261554	1.85897	0.0104081	1.60424	0.0257551	0.862971	0.0875158
High	CG30386	Uncharacterized protein, isoform O OS=Drosophila melanogaster OX=7227 GN=CG30386 PE=1 SV=2	FBgn0261554	1.85897	0.0104081	1.60424	0.0257551	0.862971	0.0875158
High	CG42672	Uncharacterized protein, isoform R OS=Drosophila melanogaster OX=7227 GN=CG42672 PE=4 SV=1	FBgn0261554	1.85897	0.0104081	1.60424	0.0257551	0.862971	0.0875158
High	Pi3K68D	Phosphatidylinositol-4-phosphate 3-kinase OS=Drosophila melanogaster OX=7227 GN=Pi3K68D PE=2 SV=1	FBgn0015278	1.85721	0.015837	1.66429	0.0194167	0.896127	0.533808
High	Pdcd4	Programmed cell death protein 4 OS=Drosophila melanogaster OX=7227 GN=Pdcd4 PE=1 SV=2	FBgn0030520	1.85129	0.0310465	2.16217	0.0118503	1.16792	0.333034
High	CG1407	Palmitoyltransferase OS=Drosophila melanogaster OX=7227 GN=Dmel\CG1407 PE=1 SV=1	FBgn0033474	1.84996	0.0179513	1.88559	0.00805699	1.01926	0.806116
High	CG1622	Pre-mRNA-splicing factor 38 OS=Drosophila melanogaster OX=7227 GN=Dmel\CG1622 PE=1 SV=1	FBgn0030468	1.84715	0.0391828	1.58616	0.177834	0.858704	0.336748
High	Ns1	Guanine nucleotide-binding protein-like 3 homolog OS=Drosophila melanogaster OX=7227 GN=Ns1 PE=1 SV=2	FBgn0038473	1.84498	0.00720092	1.69766	0.00644967	0.920149	0.497247
High	GLS	Glutaminase OS=Drosophila melanogaster OX=7227 GN=GLS PE=1 SV=1	FBgn0261625	1.84455	0.0329758	1.84073	0.0716232	0.997928	0.983984
High	GLS	Glutaminase OS=Drosophila melanogaster OX=7227 GN=GLS PE=1 SV=1	FBgn0261625	1.84455	0.0329758	1.84073	0.0716232	0.997928	0.983984
High	pont	RuvB-like helicase 1 OS=Drosophila melanogaster OX=7227 GN=pont PE=1 SV=1	FBgn0040078	1.84073	0.00142735	1.80884	0.00242996	0.982678	0.832448
High	peng	Protein penguin OS=Drosophila melanogaster OX=7227 GN=peng PE=2 SV=1	FBgn0015527	1.84022	0.00492526	1.86259	0.00283748	1.01216	0.891036
High	rump	Rumpelstiltskin, isoform B OS=Drosophila melanogaster OX=7227 GN=rump PE=1 SV=1	FBgn0267790	1.84009	0.0087098	1.64284	0.00848013	0.892806	0.242802
High	lig	Lingerer, isoform E OS=Drosophila melanogaster OX=7227 GN=lig PE=1 SV=1	FBgn0020279	1.83948	0.0467113	1.3374	0.215118	0.727056	0.108224
High	lig	Protein lingerer OS=Drosophila melanogaster OX=7227 GN=lig PE=1 SV=1	FBgn0020279	1.83948	0.0467113	1.3374	0.215118	0.727056	0.108224
High	CG46280	RE12073p OS=Drosophila melanogaster OX=7227 GN=Dmel\CG46280 PE=1 SV=1	FBgn0283438	1.83917	0.0417364	1.18654	0.369594	0.645148	0.158801
High	kdn	Probable citrate synthase, mitochondrial OS=Drosophila melanogaster OX=7227 GN=kdn PE=2 SV=1	FBgn0261955	1.83856	0.0214482	2.09273	0.0158481	1.13824	0.553898
High	Rab1	FI01544p OS=Drosophila melanogaster OX=7227 GN=Rab1 PE=1 SV=1	FBgn0016700	1.83436	0.00819642	1.77551	0.00854493	0.967917	0.195819
High	Dek	DEK protein OS=Drosophila melanogaster OX=7227 GN=Dek PE=1 SV=1	FBgn0026533	1.83321	0.027818	1.71767	0.0746533	0.936977	0.312316
High	Hcf	Host cell factor OS=Drosophila melanogaster OX=7227 GN=Hcf PE=1 SV=2	FBgn0039904	1.82932	0.00604465	1.99425	0.00487994	1.09016	0.0735366
High	snf	U1 small nuclear ribonucleoprotein A OS=Drosophila melanogaster OX=7227 GN=snf PE=1 SV=1	FBgn0003449	1.8278	0.0329074	1.46359	0.173104	0.800737	0.314212
High	CtBP	C-terminal binding protein, isoform B OS=Drosophila melanogaster OX=7227 GN=CtBP PE=1 SV=1	FBgn0020496	1.8274	0.0756098	1.80112	0.0439469	0.985618	0.949692
High	Rab9D	Rab at 9D OS=Drosophila melanogaster OX=7227 GN=Rab9D PE=4 SV=1	FBgn0067052	1.82338	0.0262731	1.7646	0.0332719	0.967767	0.519123
High	Trl	Transcription factor GAGA OS=Drosophila melanogaster OX=7227 GN=Trl PE=1 SV=2	FBgn0013263	1.82001	0.00534931	2.01779	0.00955967	1.10867	0.468731
High	Trl	Trithorax-like, isoform C OS=Drosophila melanogaster OX=7227 GN=Trl PE=1 SV=1	FBgn0013263	1.82001	0.00534931	2.01779	0.00955967	1.10867	0.468731
High	CG1234	Nucleolar complex protein 3 homolog OS=Drosophila melanogaster OX=7227 GN=CG1234 PE=1 SV=1	FBgn0037489	1.81628	0.020988	1.58241	0.0261682	0.871234	0.385406
High	Ythdc1	YTH domain-containing protein 1 OS=Drosophila melanogaster OX=7227 GN=Ythdc1 PE=2 SV=2		1.81454	0.0480719	1.89122	0.0143915	1.04226	0.694473
High	atms	RNA polymerase II-associated factor 1 homolog OS=Drosophila melanogaster OX=7227 GN=atms PE=1 SV=1	FBgn0010750	1.8134	0.00322257	1.62126	0.0162109	0.894045	0.0952064
High	Hsc70-4	Heat shock 70 kDa protein cognate 4 OS=Drosophila melanogaster OX=7227 GN=Hsc70-4 PE=1 SV=3	FBgn0266599	1.80851	0.00415842	1.63706	0.0205695	0.905198	0.161956
High	glo	Glorund, isoform C OS=Drosophila melanogaster OX=7227 GN=glo PE=1 SV=1	FBgn0259139	1.80689	0.0243937	0.994166	0.495957	0.550208	0.185746
High	Upf1	Regulator of nonsense transcripts 1 homolog OS=Drosophila melanogaster OX=7227 GN=Upf1 PE=1 SV=2	FBgn0030354	1.80372	0.00482586	1.76397	0.0214771	0.977965	0.822523
High	CG12128	Uncharacterized protein, isoform A OS=Drosophila melanogaster OX=7227 GN=Dmel\CG12128 PE=1 SV=1	FBgn0033473	1.79855	0.0197342	1.82766	0.0484191	1.01618	0.935096
High	CG12128	Uncharacterized protein, isoform B OS=Drosophila melanogaster OX=7227 GN=Dmel\CG12128 PE=1 SV=1	FBgn0033473	1.79855	0.0197342	1.82766	0.0484191	1.01618	0.935096
High	CNBP	CCHC-type zinc finger nucleic acid binding protein, isoform B OS=Drosophila melanogaster OX=7227 GN=CNBP PE=2 SV=1		1.79678	0.00483188	1.32774	0.0696804	0.738957	0.0197888
High	CG16812	LD36945p OS=Drosophila melanogaster OX=7227 GN=Dmel\CG16812 PE=2 SV=1	FBgn0032488	1.79211	0.00229668	1.39964	0.0623569	0.781001	0.0803309
Medium	l(2)05287	FI12406p OS=Drosophila melanogaster OX=7227 GN=l(2)05287 PE=1 SV=2	FBgn0284251	1.79087	0.00245621	1.65456	0.01812	0.923885	0.250887
High	BcDNA:GM04393	Hexosyltransferase OS=Drosophila melanogaster OX=7227 GN=BcDNA:GM04393 PE=2 SV=1		1.7899	0.014567	1.55498	0.0145874	0.868753	0.0507539
High	koi	Klaroid, isoform A OS=Drosophila melanogaster OX=7227 GN=koi PE=1 SV=1	FBgn0265003	1.78873	0.0449993	1.89616	0.0769642	1.06006	0.765831
High	pav	Kinesin-like protein OS=Drosophila melanogaster OX=7227 GN=pav PE=1 SV=1	FBgn0011692	1.78645	0.0155729	1.56387	0.031868	0.875407	0.289713
High	glo	AT27789p OS=Drosophila melanogaster OX=7227 GN=glo PE=1 SV=1	FBgn0259139	1.78355	0.0214948	1.01867	0.487264	0.571144	0.204162
High	Mcm3	DNA helicase OS=Drosophila melanogaster OX=7227 GN=Mcm3 PE=1 SV=1	FBgn0284442	1.77474	0.0038789	1.62345	0.0315141	0.914753	0.280174
High	Mcm3	DNA replication licensing factor Mcm3 OS=Drosophila melanogaster OX=7227 GN=Mcm3 PE=1 SV=1	FBgn0284442	1.77474	0.0038789	1.62345	0.0315141	0.914753	0.280174
High	Capr	Caprin homolog OS=Drosophila melanogaster OX=7227 GN=Capr PE=1 SV=1	FBgn0042134	1.77158	0.0358648	1.24978	0.286932	0.70546	0.469914
High	baf	Barrier-to-autointegration factor OS=Drosophila melanogaster OX=7227 GN=baf PE=1 SV=1	FBgn0031977	1.77143	0.0214812	1.92819	0.103703	1.08849	0.780434
Medium	Dp	Transcription factor Dp OS=Drosophila melanogaster OX=7227 GN=Dp PE=1 SV=2	FBgn0011763	1.76971	0.00111465	1.70312	0.00460663	0.962378	0.428401
Medium	Dp	Transcription factor OS=Drosophila melanogaster OX=7227 GN=Dp PE=1 SV=1	FBgn0011763	1.76971	0.00111465	1.70312	0.00460663	0.962378	0.428401
High	BcDNA:LD24586	Ribosome biogenesis regulatory protein OS=Drosophila melanogaster OX=7227 GN=BcDNA:LD24586 PE=1 SV=2		1.76078	0.00596652	1.72631	0.00280963	0.980424	0.79761
High	Hsp60A	Heat shock protein 60A OS=Drosophila melanogaster OX=7227 GN=Hsp60A PE=1 SV=3	FBgn0015245	1.75861	0.0212452	1.92915	0.0168636	1.09697	0.593312
High	Cap-D2	Condensin complex subunit 1 OS=Drosophila melanogaster OX=7227 GN=Cap-D2 PE=1 SV=1	FBgn0039680	1.75564	0.0145485	1.57445	0.0200179	0.896792	0.20086
High	Ge-1	Enhancer of mRNA-decapping protein 4 homolog OS=Drosophila melanogaster OX=7227 GN=Ge-1 PE=1 SV=2	FBgn0283682	1.75398	0.0326676	2.2803	0.00902537	1.30007	0.149257
High	3	LD21727p OS=Drosophila melanogaster OX=7227 GN=3 PE=1 SV=2		1.75227	0.0384945	1.6412	0.0255636	0.93661	0.353471
High	3	Uncharacterized protein, isoform C OS=Drosophila melanogaster OX=7227 GN=3 PE=1 SV=1		1.75227	0.0384945	1.6412	0.0255636	0.93661	0.353471
High	anon-87Ab	Uncharacterized protein, isoform E OS=Drosophila melanogaster OX=7227 GN=anon-87Ab PE=1 SV=3		1.75227	0.0384945	1.6412	0.0255636	0.93661	0.353471
High	robl	Dynein light chain roadblock OS=Drosophila melanogaster OX=7227 GN=robl PE=1 SV=1	FBgn0024196	1.75144	0.020265	1.82028	0.0232509	1.0393	0.598979
High	CG6686	LD23187p OS=Drosophila melanogaster OX=7227 GN=Dmel\CG6686 PE=1 SV=1	FBgn0032388	1.75124	0.0314736	1.30642	0.128613	0.745994	0.231054
High	CG6686	RE11167p OS=Drosophila melanogaster OX=7227 GN=Dmel\CG6686 PE=1 SV=1	FBgn0032388	1.75124	0.0314736	1.30642	0.128613	0.745994	0.231054
Medium	Bka	Bekka OS=Drosophila melanogaster OX=7227 GN=Bka PE=1 SV=2	FBgn0010520	1.75096	0.0227948	1.35555	0.0730318	0.774179	0.168051
High	U3-55K	LD17611p OS=Drosophila melanogaster OX=7227 GN=U3-55K PE=1 SV=1	FBgn0053505	1.74581	3.94e-06	1.56074	0.0126299	0.893988	0.295228
High	Pp1alpha-96A	Serine/threonine-protein phosphatase alpha-1 isoform OS=Drosophila melanogaster OX=7227 GN=Pp1alpha-96A PE=1 SV=1	FBgn0003134	1.74219	0.00697305	1.60792	0.0302993	0.922933	0.469388
High	Wdr33	LD24014p OS=Drosophila melanogaster OX=7227 GN=Wdr33 PE=1 SV=2		1.73607	0.00269354	1.58742	0.0461939	0.914378	0.513719
High	CG2691	RRP12-like protein OS=Drosophila melanogaster OX=7227 GN=CG2691 PE=1 SV=2	FBgn0030504	1.73419	0.0190889	1.62643	0.0188082	0.937864	0.525394
Medium	ssp	LD31163p OS=Drosophila melanogaster OX=7227 GN=ssp PE=1 SV=1	FBgn0036248	1.72714	0.0196562	1.69476	0.0240973	0.98125	0.910126
High	Prp4k	PRP4 pre-mRNA-processing factor 4 homolog OS=Drosophila melanogaster OX=7227 GN=Prp4k PE=1 SV=1		1.7264	0.0387352	1.21251	0.273827	0.702334	0.214937
High	Ndf	Glyoxylate reductase 1 homolog OS=Drosophila melanogaster OX=7227 GN=Ndf PE=3 SV=1		1.72289	0.019323	1.64411	0.0328744	0.954275	0.521742
High	qkr58E-2	Quaking related 58E-2, isoform A OS=Drosophila melanogaster OX=7227 GN=qkr58E-2 PE=1 SV=1	FBgn0022985	1.72043	0.015604	1.66601	0.0124137	0.968367	0.586463
High	dom	Domino, isoform G OS=Drosophila melanogaster OX=7227 GN=dom PE=1 SV=1	FBgn0020306	1.71922	0.0180695	1.76818	0.0291947	1.02848	0.850379
High	dom	Helicase domino OS=Drosophila melanogaster OX=7227 GN=dom PE=1 SV=2	FBgn0020306	1.71922	0.0180695	1.76818	0.0291947	1.02848	0.850379
Medium	CG14434	CG14434-PA OS=Drosophila melanogaster OX=7227 GN=Dmel\CG14434 PE=1 SV=1	FBgn0029915	1.71912	0.0379083	1.70032	0.0662648	0.989064	0.852619
Medium	CG14434	Uncharacterized protein, isoform C OS=Drosophila melanogaster OX=7227 GN=Dmel\CG14434 PE=1 SV=1	FBgn0029915	1.71912	0.0379083	1.70032	0.0662648	0.989064	0.852619
High	Lam	Lamin Dm0 OS=Drosophila melanogaster OX=7227 GN=Lam PE=1 SV=4	FBgn0002525	1.71487	0.000275614	1.60019	0.0350636	0.933124	0.58769
High	anon-EST:fe3A8	IP17403p OS=Drosophila melanogaster OX=7227 GN=anon-EST:fe3A8 PE=2 SV=1		1.71452	0.00544848	1.72098	0.0137268	1.00377	0.962791
High	anon-EST:fe3A8	SD03655p OS=Drosophila melanogaster OX=7227 GN=anon-EST:fe3A8 PE=2 SV=1		1.71452	0.00544848	1.72098	0.0137268	1.00377	0.962791
High	CG8360	Cytidine deaminase OS=Drosophila melanogaster OX=7227 GN=Dmel\CG8360 PE=1 SV=1	FBgn0032001	1.70963	0.0234205	1.29063	0.223347	0.754917	0.0839145
High	kz	Kurz, isoform B OS=Drosophila melanogaster OX=7227 GN=kz PE=1 SV=1	FBgn0001330	1.70754	0.0217367	1.38425	0.0547077	0.81067	0.104877
High	aralar1	Aralar1, isoform E OS=Drosophila melanogaster OX=7227 GN=aralar1 PE=1 SV=1	FBgn0028646	1.70676	0.0182199	1.60691	0.0398901	0.941497	0.474642
High	aralar1	Calcium-binding mitochondrial carrier protein Aralar1 OS=Drosophila melanogaster OX=7227 GN=aralar1 PE=2 SV=1	FBgn0028646	1.70676	0.0182199	1.60691	0.0398901	0.941497	0.474642
High	Cyt-c-p	Cytochrome c-2 OS=Drosophila melanogaster OX=7227 GN=Cyt-c-p PE=1 SV=2	FBgn0284248	1.70578	0.00771292	1.95757	0.0280945	1.14761	0.459678
High	KdelR	ER lumen protein-retaining receptor OS=Drosophila melanogaster OX=7227 GN=KdelR PE=2 SV=1	FBgn0267330	1.70368	0.0490537	1.6013	0.127056	0.939909	0.633751
High	CG3594	FI01540p OS=Drosophila melanogaster OX=7227 GN=Dmel\CG3594 PE=2 SV=1	FBgn0035063	1.70197	0.0249811	1.01248	0.487477	0.594887	0.122347
High	pea	ATP-dependent RNA helicase DHX8 OS=Drosophila melanogaster OX=7227 GN=pea PE=1 SV=1	FBgn0086895	1.6997	0.0272787	1.24259	0.157865	0.731061	0.148915
High	CG9300	Nucleolar protein 11 OS=Drosophila melanogaster OX=7227 GN=Dmel\CG9300 PE=1 SV=1	FBgn0036886	1.69869	0.0215541	1.46548	0.0721899	0.862712	0.182159
High	anon-WO0118547.91	SD04973p OS=Drosophila melanogaster OX=7227 GN=anon-WO0118547.91 PE=1 SV=1		1.69498	0.00450491	1.41676	0.0587199	0.835855	0.053215
High	CG8929	Uncharacterized protein, isoform C OS=Drosophila melanogaster OX=7227 GN=Dmel\CG8929 PE=1 SV=1	FBgn0034504	1.69498	0.00450491	1.41676	0.0587199	0.835855	0.053215
High	CG8545	LD11307p OS=Drosophila melanogaster OX=7227 GN=Dmel\CG8545 PE=1 SV=1	FBgn0033741	1.69496	0.00103264	1.69825	0.00170849	1.00194	0.988005
High	Taf10b	Transcription initiation factor TFIID subunit 10b OS=Drosophila melanogaster OX=7227 GN=Taf10b PE=1 SV=1	FBgn0026324	1.69256	0.0493736	1.42233	0.0880048	0.840338	0.267461
High	His3	Histone H3 OS=Drosophila melanogaster OX=7227 GN=His3 PE=1 SV=4		1.69202	0.00296751	1.87581	0.0199109	1.10862	0.482243
High	AspRS-m	Aspartyl-tRNA synthetase, mitochondrial, isoform A OS=Drosophila melanogaster OX=7227 GN=AspRS-m PE=1 SV=3	FBgn0051739	1.69119	0.0113377	1.52791	0.0417613	0.903455	0.198619
High	RpL36A	IP17351p OS=Drosophila melanogaster OX=7227 GN=RpL36A PE=1 SV=2	FBgn0031980	1.69039	0.00267751	1.35834	0.15384	0.803566	0.179405
High	barr	Condensin complex subunit 2 OS=Drosophila melanogaster OX=7227 GN=barr PE=1 SV=1	FBgn0014127	1.6901	0.00694439	1.43049	0.0411433	0.846395	0.0754687
High	ytr	U4/U6.U5 small nuclear ribonucleoprotein 27 kDa protein OS=Drosophila melanogaster OX=7227 GN=ytr PE=1 SV=1	FBgn0021895	1.68858	0.0382186	1.18855	0.25031	0.703872	0.174327
High	cg6961	LD35981p OS=Drosophila melanogaster OX=7227 GN=cg6961 PE=2 SV=2		1.67695	3.7e-05	1.46478	0.0594225	0.873476	0.392388
High	Cdk12	Cyclin-dependent kinase 12 OS=Drosophila melanogaster OX=7227 GN=Cdk12 PE=1 SV=1	FBgn0037093	1.67589	0.0207185	1.50284	0.0507382	0.896739	0.595134
High	His2B	Histone H2B OS=Drosophila melanogaster OX=7227 GN=His2B PE=1 SV=2		1.67588	0.0356631	1.70369	0.0247214	1.0166	0.931578
High	lost	LD30155p OS=Drosophila melanogaster OX=7227 GN=lost PE=1 SV=1	FBgn0263594	1.67549	0.010404	1.51538	0.0193631	0.904441	0.184798
High	CG1703	LD04461p OS=Drosophila melanogaster OX=7227 GN=Dmel\CG1703 PE=1 SV=1	FBgn0030321	1.67448	0.0497557	1.37278	0.101826	0.819824	0.149594
High	Sod2	Superoxide dismutase [Mn], mitochondrial OS=Drosophila melanogaster OX=7227 GN=Sod2 PE=2 SV=3	FBgn0010213	1.67388	0.0404688	2.03196	0.0324454	1.21392	0.320727
High	kcc	Kazachoc, isoform A OS=Drosophila melanogaster OX=7227 GN=kcc PE=1 SV=2	FBgn0261794	1.66988	0.109231	1.86426	0.0337669	1.1164	0.371679
High	Ars2	Serrate RNA effector molecule homolog OS=Drosophila melanogaster OX=7227 GN=Ars2 PE=1 SV=2	FBgn0033062	1.66988	0.0363818	1.49883	0.0671075	0.897569	0.155211
High	Dhc64C	Dynein heavy chain 64C, isoform D OS=Drosophila melanogaster OX=7227 GN=Dhc64C PE=1 SV=1	FBgn0261797	1.6658	0.0290645	1.82429	0.0245902	1.09514	0.108614
High	CG14230	Probable RNA-binding protein CG14230 OS=Drosophila melanogaster OX=7227 GN=CG14230 PE=1 SV=2	FBgn0031062	1.66579	0.0329133	1.40022	0.200876	0.840574	0.382102
High	Pep	Protein on ecdysone puffs, isoform D OS=Drosophila melanogaster OX=7227 GN=Pep PE=1 SV=1	FBgn0004401	1.66494	0.00997948	1.79172	0.00482053	1.07615	0.583122
High	Pep	Zinc finger protein on ecdysone puffs OS=Drosophila melanogaster OX=7227 GN=Pep PE=1 SV=1	FBgn0004401	1.66494	0.00997948	1.79172	0.00482053	1.07615	0.583122
High	mRpL27	Mitochondrial ribosomal protein L27, isoform A OS=Drosophila melanogaster OX=7227 GN=mRpL27 PE=1 SV=1	FBgn0053002	1.66331	0.0267006	1.30394	0.140815	0.783942	0.109873
High	Tailor	Tailor, isoform A OS=Drosophila melanogaster OX=7227 GN=Tailor PE=1 SV=1	FBgn0037470	1.66183	0.0194927	1.81072	0.0169591	1.0896	0.139731
High	Tailor	Terminal uridylyltransferase Tailor OS=Drosophila melanogaster OX=7227 GN=Tailor PE=1 SV=1	FBgn0037470	1.66183	0.0194927	1.81072	0.0169591	1.0896	0.139731
High	CG2063	LP07727p OS=Drosophila melanogaster OX=7227 GN=Dmel\CG2063 PE=2 SV=1	FBgn0033400	1.66125	0.0306862	1.46952	0.0935364	0.884587	0.213285
High	Bap111	Brahma associated protein 111kD OS=Drosophila melanogaster OX=7227 GN=Bap111 PE=1 SV=1	FBgn0030093	1.6612	0.0104299	1.51421	0.0428599	0.911515	0.312623
High	brm	ATP-dependent helicase brm OS=Drosophila melanogaster OX=7227 GN=brm PE=1 SV=2	FBgn0000212	1.65994	0.0173571	1.58103	0.0324938	0.952463	0.356991
High	RpS11	40S ribosomal protein S11 OS=Drosophila melanogaster OX=7227 GN=RpS11 PE=1 SV=1	FBgn0033699	1.65771	0.0319448	1.36908	0.126918	0.825889	0.0969808
High	Hsc70-3	Endoplasmic reticulum chaperone BiP OS=Drosophila melanogaster OX=7227 GN=Hsc70-3 PE=1 SV=2	FBgn0001218	1.65617	0.0481442	1.75366	0.0795373	1.05886	0.551428
High	Non3	Ribosome production factor 2 homolog OS=Drosophila melanogaster OX=7227 GN=Non3 PE=2 SV=3	FBgn0038585	1.65544	0.00276858	1.58977	0.0271154	0.960331	0.739783
High	hrm	Hermes, isoform A OS=Drosophila melanogaster OX=7227 GN=hrm PE=1 SV=1		1.6551	0.0300748	1.4216	0.146691	0.858926	0.165449
High	Cp190	Centrosome-associated zinc finger protein CP190 OS=Drosophila melanogaster OX=7227 GN=Cp190 PE=1 SV=2	FBgn0000283	1.65436	0.0406248	1.68988	0.0482614	1.02147	0.860589
High	Hsp60C	60 kDa heat shock protein homolog 2, mitochondrial OS=Drosophila melanogaster OX=7227 GN=Hsp60C PE=2 SV=2	FBgn0031728	1.65188	0.0340655	1.8731	0.0401638	1.13392	0.219496
High	Imp	FI20063p1 OS=Drosophila melanogaster OX=7227 GN=Imp PE=1 SV=1	FBgn0262735	1.65016	0.0191282	1.64819	0.0500308	0.998802	0.986246
High	Imp	IGF-II mRNA-binding protein, isoform D OS=Drosophila melanogaster OX=7227 GN=Imp PE=1 SV=1	FBgn0262735	1.65016	0.0191282	1.64819	0.0500308	0.998802	0.986246
High	Imp	IGF-II mRNA-binding protein OS=Drosophila melanogaster OX=7227 GN=Imp PE=1 SV=2	FBgn0262735	1.65007	0.0182029	1.68298	0.0399271	1.01994	0.807276
High	dSpb1	Putative rRNA methyltransferase OS=Drosophila melanogaster OX=7227 GN=dSpb1 PE=1 SV=1		1.64784	0.00928257	1.40709	0.0432431	0.853903	0.119817
High	Tmem63	RE44586p OS=Drosophila melanogaster OX=7227 GN=Tmem63 PE=1 SV=1		1.64212	0.0574698	1.40553	0.0374805	0.855926	0.23504
High	Glg1	Golgi complex-localized glycoprotein 1, isoform A OS=Drosophila melanogaster OX=7227 GN=Glg1 PE=1 SV=2	FBgn0264561	1.63388	0.0082445	1.49995	0.0427206	0.91803	0.190067
High	Srrm234	Serine-arginine repetitive matrix 2/3/4, isoform A OS=Drosophila melanogaster OX=7227 GN=Srrm234 PE=1 SV=1		1.63233	0.0491698	1.31602	0.200389	0.806221	0.306577
Medium	Rpn13	Regulatory particle non-ATPase 13, isoform G OS=Drosophila melanogaster OX=7227 GN=Rpn13 PE=1 SV=1	FBgn0033886	1.63148	0.00709732	1.40173	0.0452496	0.859176	0.0116196
Medium	N	Notch, isoform B OS=Drosophila melanogaster OX=7227 GN=N PE=1 SV=1	FBgn0004647	1.63084	0.100157	1.82327	0.0374292	1.118	0.390161
High	Taf3	Bip2 OS=Drosophila melanogaster OX=7227 GN=Taf3 PE=1 SV=1		1.62616	0.00814392	1.49629	0.0247815	0.920136	0.303111
High	CG4554	DRIM domain-containing protein OS=Drosophila melanogaster OX=7227 GN=Dmel\CG4554 PE=1 SV=2	FBgn0034734	1.62459	0.0222725	1.58781	0.031529	0.977363	0.784078
High	larp	La related protein, isoform F OS=Drosophila melanogaster OX=7227 GN=larp PE=1 SV=1	FBgn0261618	1.62306	0.00242871	1.57804	0.0223884	0.972259	0.779412
High	Sec3	Exocyst complex component 1 OS=Drosophila melanogaster OX=7227 GN=Sec3 PE=1 SV=2	FBgn0266669	1.62085	0.000874037	1.3721	0.00977286	0.846531	0.0138411
High	CG6316	LD47413p OS=Drosophila melanogaster OX=7227 GN=CG6316 PE=1 SV=1	FBgn0052069	1.61509	0.00425234	1.37037	0.0546053	0.848479	0.0963746
High	sqd	RNA-binding protein squid OS=Drosophila melanogaster OX=7227 GN=sqd PE=1 SV=3	FBgn0263396	1.61485	0.0424843	1.4129	0.0696467	0.874942	0.115515
High	sqd	Squid, isoform E OS=Drosophila melanogaster OX=7227 GN=sqd PE=4 SV=1	FBgn0263396	1.61485	0.0424843	1.4129	0.0696467	0.874942	0.115515
High	Pvr	PDGF-and VEGF-receptor related, isoform A OS=Drosophila melanogaster OX=7227 GN=Pvr PE=1 SV=2	FBgn0032006	1.61467	0.042046	1.55729	0.0482295	0.964461	0.667101
High	CG3061	RH07106p OS=Drosophila melanogaster OX=7227 GN=Dmel\CG3061 PE=1 SV=1	FBgn0038195	1.61418	0.00319373	1.20316	0.0582421	0.74537	0.0045717
Medium	Dys	Dystrophin, isoform B OS=Drosophila melanogaster OX=7227 GN=Dys PE=1 SV=3	FBgn0260003	1.61282	0.0452136	1.5048	0.0758221	0.933025	0.615586
High	eEF1delta	Probable elongation factor 1-delta OS=Drosophila melanogaster OX=7227 GN=eEF1delta PE=1 SV=1	FBgn0032198	1.61169	0.0281984	2.06594	0.0260672	1.28184	0.105634
High	Pvr	FI18308p1 OS=Drosophila melanogaster OX=7227 GN=Pvr PE=1 SV=1	FBgn0032006	1.61133	0.0431179	1.52984	0.0547667	0.949428	0.52841
High	Phf5a	PHD finger-like domain-containing protein 5A OS=Drosophila melanogaster OX=7227 GN=Phf5a PE=3 SV=2	FBgn0031822	1.61078	0.0361938	1.28543	0.199605	0.798015	0.218808
Medium	CG18789	C3H1-type domain-containing protein OS=Drosophila melanogaster OX=7227 GN=Dmel\CG18789 PE=4 SV=2	FBgn0042127	1.60922	0.0344352	1.5278	0.057164	0.949407	0.524339
High	Spt5	Transcription elongation factor SPT5 OS=Drosophila melanogaster OX=7227 GN=Spt5 PE=1 SV=1	FBgn0040273	1.60607	0.0145234	1.66001	0.0420856	1.03359	0.724064
High	rump	FI21236p1 OS=Drosophila melanogaster OX=7227 GN=rump PE=1 SV=1	FBgn0267790	1.60573	0.0178033	1.31896	0.0455614	0.821405	0.0706078
High	hpo	Non-specific serine/threonine protein kinase OS=Drosophila melanogaster OX=7227 GN=hpo PE=3 SV=1	FBgn0261456	1.60259	0.0215078	1.75317	0.0248827	1.09396	0.26984
High	Rae1	Protein Rae1 OS=Drosophila melanogaster OX=7227 GN=Rae1 PE=1 SV=1	FBgn0034646	1.60185	0.00497737	1.55549	0.0396009	0.97106	0.702847
High	CCT6	Chaperonin containing TCP1 subunit 6 OS=Drosophila melanogaster OX=7227 GN=CCT6 PE=1 SV=1	FBgn0027329	1.60159	0.0580983	1.47248	0.0483299	0.919385	0.237745
High	Atx2	Ataxin-2 homolog OS=Drosophila melanogaster OX=7227 GN=Atx2 PE=1 SV=1	FBgn0041188	1.59695	0.0167228	1.40136	0.0341355	0.877524	0.0422526
High	CG9281	LD02975p OS=Drosophila melanogaster OX=7227 GN=Dmel\CG9281 PE=1 SV=1	FBgn0030672	1.59516	0.00147618	1.53878	0.000723186	0.964659	0.682584
High	Stip1	LD03220p OS=Drosophila melanogaster OX=7227 GN=Stip1 PE=1 SV=1		1.59503	0.0178989	1.66422	0.0486124	1.04338	0.729114
High	EloB	Elongin B OS=Drosophila melanogaster OX=7227 GN=EloB PE=1 SV=1	FBgn0023212	1.59337	0.0265323	1.40579	0.127471	0.882273	0.38511
High	MAN1	Inner nuclear membrane protein Man1 OS=Drosophila melanogaster OX=7227 GN=MAN1 PE=1 SV=1	FBgn0034962	1.58866	0.0223042	1.21775	0.224905	0.766523	0.10569
High	CG6891	GEO10539p1 OS=Drosophila melanogaster OX=7227 GN=Dmel\CG6891 PE=1 SV=1	FBgn0030955	1.58648	0.0970722	1.89308	0.0468057	1.19326	0.0695688
High	CG6891	Uncharacterized protein, isoform B OS=Drosophila melanogaster OX=7227 GN=Dmel\CG6891 PE=1 SV=1	FBgn0030955	1.58648	0.0970722	1.89308	0.0468057	1.19326	0.0695688
High	CG10338	FI20169p1 OS=Drosophila melanogaster OX=7227 GN=Dmel\CG10338 PE=2 SV=2	FBgn0032700	1.58212	0.0150462	1.38692	0.0472063	0.876621	0.0426435
High	SNF4Agamma	FI14001p1 OS=Drosophila melanogaster OX=7227 GN=SNF4Agamma PE=2 SV=1	FBgn0264357	1.58055	0.0114215	1.75919	0.00671062	1.11303	0.126993
High	SNF4Agamma	IP17340p OS=Drosophila melanogaster OX=7227 GN=SNF4Agamma PE=2 SV=1	FBgn0264357	1.58055	0.0114215	1.75919	0.00671062	1.11303	0.126993
High	SNF4Agamma	LD22662p OS=Drosophila melanogaster OX=7227 GN=SNF4Agamma PE=1 SV=2	FBgn0264357	1.58055	0.0114215	1.75919	0.00671062	1.11303	0.126993
High	SNF4Agamma	LD30628p OS=Drosophila melanogaster OX=7227 GN=SNF4Agamma PE=2 SV=1	FBgn0264357	1.58055	0.0114215	1.75919	0.00671062	1.11303	0.126993
High	SNF4Agamma	RE22690p OS=Drosophila melanogaster OX=7227 GN=SNF4Agamma PE=2 SV=1	FBgn0264357	1.58055	0.0114215	1.75919	0.00671062	1.11303	0.126993
High	CG14971	FI19868p1 OS=Drosophila melanogaster OX=7227 GN=Dmel\CG14971 PE=2 SV=1	FBgn0035449	1.57815	0.0352069	1.41901	0.155117	0.89916	0.44394
High	CCT1	CCT-alpha OS=Drosophila melanogaster OX=7227 GN=CCT1 PE=1 SV=1	FBgn0003676	1.57797	0.0227561	1.43545	0.0757871	0.909677	0.48315
High	SmE	Probable small nuclear ribonucleoprotein E OS=Drosophila melanogaster OX=7227 GN=SmE PE=1 SV=1	FBgn0261790	1.5716	0.0290842	1.22856	0.212824	0.781725	0.0989847
High	larp	La-related protein 1 OS=Drosophila melanogaster OX=7227 GN=larp PE=1 SV=5	FBgn0261618	1.57096	0.00356392	1.52469	0.0232333	0.970548	0.750818
High	prg	FI01024p OS=Drosophila melanogaster OX=7227 GN=prg PE=1 SV=2		1.57082	0.0173197	1.60496	0.0178669	1.02174	0.736204
High	Cbp80	Nuclear cap-binding protein subunit 1 OS=Drosophila melanogaster OX=7227 GN=Cbp80 PE=1 SV=1	FBgn0022942	1.5698	0.0434317	1.36655	0.102148	0.870525	0.096167
High	Taf4	TBP-associated factor 4, isoform D OS=Drosophila melanogaster OX=7227 GN=Taf4 PE=1 SV=1	FBgn0010280	1.56891	0.0329272	1.35808	0.180787	0.865621	0.390411
High	mRpL49	Probable 39S ribosomal protein L49, mitochondrial OS=Drosophila melanogaster OX=7227 GN=mRpL49 PE=3 SV=1	FBgn0030433	1.56734	0.0107223	1.48205	0.00185138	0.945587	0.600022
High	eEF1beta	Eukaryotic translation elongation factor 1 beta, isoform C OS=Drosophila melanogaster OX=7227 GN=eEF1beta PE=3 SV=1	FBgn0028737	1.56712	0.085815	1.8767	0.0210447	1.19755	0.261806
High	CG16903	LD24704p OS=Drosophila melanogaster OX=7227 GN=Dmel\CG16903 PE=1 SV=1	FBgn0040394	1.56106	0.0333367	1.16656	0.33686	0.747288	0.176929
High	RpL24	GEO07624p1 OS=Drosophila melanogaster OX=7227 GN=RpL24 PE=1 SV=1	FBgn0032518	1.56006	0.0381634	1.26199	0.136437	0.808934	0.0733206
High	Nurf-38	Inorganic diphosphatase OS=Drosophila melanogaster OX=7227 GN=Nurf-38 PE=1 SV=1	FBgn0016687	1.55906	0.00620704	1.50771	0.0294279	0.967064	0.593955
High	emb	Exportin-1 OS=Drosophila melanogaster OX=7227 GN=emb PE=1 SV=1	FBgn0020497	1.55838	0.0373936	1.36028	0.0455969	0.872881	0.313696
High	Rme-8	Receptor mediated endocytosis 8, isoform A OS=Drosophila melanogaster OX=7227 GN=Rme-8 PE=1 SV=1	FBgn0015477	1.54621	0.0361434	1.4621	0.0636311	0.945602	0.543149
High	Rme-8	Receptor mediated endocytosis 8, isoform B OS=Drosophila melanogaster OX=7227 GN=Rme-8 PE=1 SV=1	FBgn0015477	1.54621	0.0361434	1.4621	0.0636311	0.945602	0.543149
High	CG1671	LD47550p OS=Drosophila melanogaster OX=7227 GN=Dmel\CG1671 PE=1 SV=1	FBgn0033454	1.54591	0.0178262	1.61052	0.0225382	1.04179	0.752339
High	CG17660	GH17801p OS=Drosophila melanogaster OX=7227 GN=Dmel\CG17660 PE=1 SV=3	FBgn0031356	1.54564	0.0299906	1.96344	0.00509683	1.27031	0.309252
High	MEP-1	MEP-1, isoform A OS=Drosophila melanogaster OX=7227 GN=MEP-1 PE=1 SV=1	FBgn0035357	1.54378	0.0458217	1.27874	0.198952	0.828321	0.175477
High	CG13097	U3 small nucleolar ribonucleoprotein protein MPP10 OS=Drosophila melanogaster OX=7227 GN=Dmel\CG13097 PE=1 SV=1	FBgn0032051	1.5366	0.0256878	1.29696	0.0824326	0.844043	0.0187324
High	Kap-alpha3	Importin subunit alpha OS=Drosophila melanogaster OX=7227 GN=Kap-alpha3 PE=1 SV=1	FBgn0027338	1.53576	0.0113958	1.50669	0.0111834	0.981077	0.69409
High	l(2)k09848	LD47540p OS=Drosophila melanogaster OX=7227 GN=l(2)k09848 PE=1 SV=1	FBgn0284246	1.53504	0.018633	1.53651	0.0215406	1.00096	0.991206
High	Nup358	E3 SUMO-protein ligase RanBP2 OS=Drosophila melanogaster OX=7227 GN=Nup358 PE=1 SV=1	FBgn0039302	1.53346	0.020093	1.69685	0.0110172	1.10655	0.0663672
High	Patronin	Patronin OS=Drosophila melanogaster OX=7227 GN=Patronin PE=1 SV=1	FBgn0263197	1.53299	0.0918496	1.74746	0.0313738	1.1399	0.0544824
Medium	mRpL44	Mitochondrial ribosomal protein L44 OS=Drosophila melanogaster OX=7227 GN=mRpL44 PE=1 SV=1	FBgn0037330	1.53258	0.00595395	1.48324	0.000347865	0.967803	0.667735
High	RpL37a	Ribosomal protein L37 OS=Drosophila melanogaster OX=7227 GN=RpL37a PE=2 SV=1	FBgn0030616	1.53046	0.0270007	1.46797	0.0777012	0.959171	0.679992
High	DppIII	Dipeptidyl peptidase 3 OS=Drosophila melanogaster OX=7227 GN=DppIII PE=2 SV=2	FBgn0037580	1.52941	0.133325	2.07128	0.01422	1.3543	0.340994
High	RpL12	60S ribosomal protein L12 OS=Drosophila melanogaster OX=7227 GN=RpL12 PE=1 SV=1	FBgn0034968	1.5286	0.0108454	1.43392	0.0462284	0.938062	0.413232
High	yip2	HL08109p OS=Drosophila melanogaster OX=7227 GN=yip2 PE=1 SV=1	FBgn0040064	1.52753	0.0135518	1.4492	0.0165405	0.948717	0.605044
High	CG9752	Queuosine salvage protein OS=Drosophila melanogaster OX=7227 GN=Dmel\CG9752 PE=1 SV=1	FBgn0034614	1.52618	0.0340014	1.62615	0.0173378	1.0655	0.527899
Medium	Hacd2	Very-long-chain (3R)-3-hydroxyacyl-CoA dehydratase OS=Drosophila melanogaster OX=7227 GN=Hacd2 PE=1 SV=1		1.52614	0.0282872	1.18387	0.159738	0.775731	0.0501985
High	CG5554	GH07506p OS=Drosophila melanogaster OX=7227 GN=Dmel\CG5554 PE=1 SV=1	FBgn0034914	1.52174	0.0197847	1.56981	0.00627515	1.03159	0.722492
High	CG5554	Uncharacterized protein, isoform B OS=Drosophila melanogaster OX=7227 GN=Dmel\CG5554 PE=1 SV=1	FBgn0034914	1.52174	0.0197847	1.56981	0.00627515	1.03159	0.722492
High	SmB	Small nuclear ribonucleoprotein-associated protein B OS=Drosophila melanogaster OX=7227 GN=SmB PE=1 SV=1	FBgn0262601	1.51972	0.0428288	1.17868	0.275053	0.775591	0.173586
High	Srp54k	Signal recognition particle 54 kDa protein OS=Drosophila melanogaster OX=7227 GN=Srp54k PE=1 SV=1	FBgn0010747	1.51841	0.0109732	1.41462	0.0157915	0.931646	0.326438
High	pic	DNA damage-binding protein 1 OS=Drosophila melanogaster OX=7227 GN=pic PE=1 SV=1	FBgn0260962	1.51838	0.0469256	1.42281	0.0125022	0.937057	0.631472
High	CG8414	Polynucleotide 5'-hydroxyl-kinase NOL9 OS=Drosophila melanogaster OX=7227 GN=CG8414 PE=2 SV=1	FBgn0034073	1.51736	0.0284746	1.37754	0.125683	0.907851	0.422096
High	mRpL12	GM03767p OS=Drosophila melanogaster OX=7227 GN=mRpL12 PE=1 SV=1	FBgn0011787	1.51677	0.00397796	1.44285	0.0113524	0.951267	0.669144
High	mRpL11	39S ribosomal protein L11, mitochondrial OS=Drosophila melanogaster OX=7227 GN=mRpL11 PE=2 SV=1	FBgn0038234	1.51521	0.0460005	1.63933	0.00535696	1.08192	0.545381
High	His4	Histone H4 OS=Drosophila melanogaster OX=7227 GN=His4 PE=1 SV=2		1.51227	0.0314476	1.73699	0.0575244	1.14859	0.390834
High	Fkbp14	Peptidylprolyl isomerase OS=Drosophila melanogaster OX=7227 GN=Fkbp14 PE=1 SV=1	FBgn0010470	1.50871	0.110234	1.88727	0.0168206	1.25092	0.310093
High	velo	LD13895p OS=Drosophila melanogaster OX=7227 GN=velo PE=1 SV=3	FBgn0035713	1.50834	0.0344879	1.38052	0.164894	0.915256	0.506147
High	sesB	ADP,ATP carrier protein OS=Drosophila melanogaster OX=7227 GN=sesB PE=2 SV=4	FBgn0003360	1.50434	0.0267095	1.3796	0.0935316	0.917077	0.264634
High	sesB	Stress-sensitive B, isoform E OS=Drosophila melanogaster OX=7227 GN=sesB PE=1 SV=1	FBgn0003360	1.50434	0.0267095	1.3796	0.0935316	0.917077	0.264634
High	cher	Filamin-A OS=Drosophila melanogaster OX=7227 GN=cher PE=1 SV=2	FBgn0014141	1.50173	0.0484781	1.57031	0.0287098	1.04566	0.62955
Medium	Cul1	Cullin homolog 1 OS=Drosophila melanogaster OX=7227 GN=Cul1 PE=1 SV=2	FBgn0015509	1.4995	0.0335667	1.06441	0.418425	0.709843	0.0563623
High	Pgam5	Phosphoglycerate mutase 5, isoform B OS=Drosophila melanogaster OX=7227 GN=Pgam5 PE=4 SV=1	FBgn0023517	1.49794	0.0342252	1.27713	0.0640669	0.852594	0.181101
High	Pgam5	Serine/threonine-protein phosphatase Pgam5, mitochondrial OS=Drosophila melanogaster OX=7227 GN=Pgam5 PE=1 SV=1	FBgn0023517	1.49794	0.0342252	1.27713	0.0640669	0.852594	0.181101
High	Mtor	Nucleoprotein TPR OS=Drosophila melanogaster OX=7227 GN=Mtor PE=1 SV=1	FBgn0013756	1.4948	0.0113494	1.57054	0.0198454	1.05067	0.316815
High	Sf3b1	Splicing factor 3b subunit 1, isoform A OS=Drosophila melanogaster OX=7227 GN=Sf3b1 PE=1 SV=2	FBgn0031266	1.49402	0.0442607	1.21909	0.188509	0.815976	0.214807
High	eIF4A	Eukaryotic initiation factor 4A OS=Drosophila melanogaster OX=7227 GN=eIF4A PE=1 SV=3	FBgn0001942	1.49084	0.0414266	1.65049	0.0280386	1.10709	0.17211
High	CG6937	RRM domain-containing protein OS=Drosophila melanogaster OX=7227 GN=Dmel\CG6937 PE=1 SV=1	FBgn0038989	1.49022	0.0200778	1.32468	0.0835365	0.888914	0.13819
High	su(f)	Protein suppressor of forked OS=Drosophila melanogaster OX=7227 GN=su(f) PE=1 SV=2	FBgn0003559	1.48817	0.0458772	1.78553	0.0323387	1.19982	0.0454533
High	CG1161	Uncharacterized protein CG1161 OS=Drosophila melanogaster OX=7227 GN=CG1161 PE=3 SV=1	FBgn0037313	1.47868	0.0230231	1.59987	0.0481529	1.08196	0.54749
High	CG1161	Uncharacterized protein, isoform C OS=Drosophila melanogaster OX=7227 GN=Dmel\CG1161 PE=3 SV=2	FBgn0037313	1.47868	0.0230231	1.59987	0.0481529	1.08196	0.54749
High	RanGAP	Ran GTPase activating protein, isoform C OS=Drosophila melanogaster OX=7227 GN=RanGAP PE=1 SV=1	FBgn0003346	1.47681	0.0130101	1.82882	0.00879568	1.23836	0.0546746
High	l(2)tid-RA	GH23452p OS=Drosophila melanogaster OX=7227 GN=l(2)tid-RA PE=1 SV=1		1.47664	0.0272246	0.992285	0.48022	0.671987	0.0400546
High	l(2)tid	Protein tumorous imaginal discs, mitochondrial OS=Drosophila melanogaster OX=7227 GN=l(2)tid PE=1 SV=2	FBgn0002174	1.47664	0.0272246	0.992285	0.48022	0.671987	0.0400546
High	l(2)tid	Uncharacterized protein, isoform C OS=Drosophila melanogaster OX=7227 GN=l(2)tid PE=1 SV=1	FBgn0002174	1.47664	0.0272246	0.992285	0.48022	0.671987	0.0400546
High	Ufl1	E3 UFM1-protein ligase 1 homolog OS=Drosophila melanogaster OX=7227 GN=Ufl1 PE=3 SV=1	FBgn0037467	1.4729	0.0140572	1.32388	0.0393225	0.898827	0.0835815
High	Dp1	Dodeca-satellite-binding protein 1, isoform A OS=Drosophila melanogaster OX=7227 GN=Dp1 PE=1 SV=1	FBgn0027835	1.47091	0.0905912	1.45793	0.0211471	0.991173	0.961906
High	CG12325	LD10780p OS=Drosophila melanogaster OX=7227 GN=Dmel\CG12325 PE=1 SV=1	FBgn0033557	1.47053	0.0137582	1.64397	0.0118925	1.11795	0.0612741
High	NUCB1	NUCB1 OS=Drosophila melanogaster OX=7227 GN=NUCB1 PE=1 SV=3	FBgn0052190	1.46833	0.01818	1.74802	0.0161143	1.19048	0.278079
Medium	CG1227	LD17053p OS=Drosophila melanogaster OX=7227 GN=Dmel\CG1227 PE=2 SV=1	FBgn0037491	1.46828	0.0229172	1.07607	0.368015	0.732878	0.103799
High	DNAlig3	DNA ligase OS=Drosophila melanogaster OX=7227 GN=DNAlig3 PE=1 SV=3		1.46548	0.0253552	1.46341	0.0412473	0.998585	0.968811
Low	pyd	LP05923p OS=Drosophila melanogaster OX=7227 GN=pyd PE=1 SV=1	FBgn0262614	1.46148	0.0286369	1.37819	0.0448621	0.94301	0.532613
Low	pyd	Polychaetoid, isoform A OS=Drosophila melanogaster OX=7227 GN=pyd PE=1 SV=3	FBgn0262614	1.46148	0.0286369	1.37819	0.0448621	0.94301	0.532613
High	ACC	Acetyl-CoA carboxylase OS=Drosophila melanogaster OX=7227 GN=ACC PE=1 SV=1	FBgn0033246	1.45672	0.00874737	1.38425	0.0189292	0.950253	0.229766
High	sw	Cytoplasmic dynein 1 intermediate chain OS=Drosophila melanogaster OX=7227 GN=sw PE=1 SV=3	FBgn0003654	1.45515	0.0558676	1.58328	0.0246533	1.08805	0.037055
High	SdicC	FI21737p1 OS=Drosophila melanogaster OX=7227 GN=SdicC PE=2 SV=1		1.45515	0.0558676	1.58328	0.0246533	1.08805	0.037055
High	Sdic3	GH16657p OS=Drosophila melanogaster OX=7227 GN=Sdic3 PE=2 SV=3	FBgn0052823	1.45515	0.0558676	1.58328	0.0246533	1.08805	0.037055
High	Sdic4	LP16352p OS=Drosophila melanogaster OX=7227 GN=Sdic4 PE=2 SV=1	FBgn0053499	1.45515	0.0558676	1.58328	0.0246533	1.08805	0.037055
High	sw	SD15168p OS=Drosophila melanogaster OX=7227 GN=sw PE=1 SV=1	FBgn0003654	1.45515	0.0558676	1.58328	0.0246533	1.08805	0.037055
High	sw	Short wing, isoform O OS=Drosophila melanogaster OX=7227 GN=sw PE=1 SV=1	FBgn0003654	1.45515	0.0558676	1.58328	0.0246533	1.08805	0.037055
High	Sdic1	Sperm-specific dynein intermediate chain 1, isoform A OS=Drosophila melanogaster OX=7227 GN=Sdic1 PE=3 SV=2	FBgn0067861	1.45515	0.0558676	1.58328	0.0246533	1.08805	0.037055
High	Sym	Symplekin OS=Drosophila melanogaster OX=7227 GN=Sym PE=1 SV=1	FBgn0037371	1.45443	0.00431004	1.41095	0.0948275	0.970106	0.844649
High	eRF1	Eukaryotic peptide chain release factor subunit 1 OS=Drosophila melanogaster OX=7227 GN=eRF1 PE=1 SV=1	FBgn0036974	1.45321	0.0424114	1.23019	0.159137	0.846535	0.260487
High	nop5	CG10206-PA OS=Drosophila melanogaster OX=7227 GN=nop5 PE=1 SV=2	FBgn0026196	1.45299	0.0252663	1.33508	0.139121	0.918848	0.508808
High	Tctp	Translationally-controlled tumor protein homolog OS=Drosophila melanogaster OX=7227 GN=Tctp PE=1 SV=1	FBgn0037874	1.45267	0.0639122	1.54542	0.0279184	1.06385	0.518905
Medium	rost	Protein rolling stone OS=Drosophila melanogaster OX=7227 GN=rost PE=2 SV=2	FBgn0011705	1.45117	0.0443064	1.41761	0.0897438	0.976871	0.739793
High	cora	Coracle, isoform F OS=Drosophila melanogaster OX=7227 GN=cora PE=1 SV=1	FBgn0010434	1.44929	0.016389	1.46108	0.0261538	1.00813	0.767848
High	cora	Protein 4.1 homolog OS=Drosophila melanogaster OX=7227 GN=cora PE=1 SV=1	FBgn0010434	1.44929	0.016389	1.46108	0.0261538	1.00813	0.767848
High	Vav	Vav guanine nucleotide exchange factor, isoform C OS=Drosophila melanogaster OX=7227 GN=Vav PE=1 SV=1	FBgn0040068	1.44873	0.0202241	1.27162	0.042653	0.877747	0.0162151
High	CG14014	RE73577p OS=Drosophila melanogaster OX=7227 GN=Dmel\CG14014 PE=2 SV=3	FBgn0031718	1.44275	0.0459352	1.24598	0.0573016	0.863614	0.111577
High	CG4598	RH73277p OS=Drosophila melanogaster OX=7227 GN=Dmel\CG4598 PE=1 SV=2	FBgn0032160	1.44022	0.0463646	1.60755	0.0237777	1.11618	0.404165
High	ATPsynF	Putative ATP synthase subunit f, mitochondrial OS=Drosophila melanogaster OX=7227 GN=ATPsynF PE=3 SV=1	FBgn0035032	1.43796	0.0218652	1.35067	0.00594647	0.939295	0.637132
High	ste24a	CAAX prenyl protease OS=Drosophila melanogaster OX=7227 GN=ste24a PE=1 SV=1	FBgn0034176	1.43727	0.00728731	1.61512	0.0315687	1.12374	0.272539
Medium	Pex19	Peroxin-19 OS=Drosophila melanogaster OX=7227 GN=Pex19 PE=1 SV=2	FBgn0032407	1.4365	0.0151205	1.4465	0.0227889	1.00696	0.966899
High	CG15019	GEO12024p1 OS=Drosophila melanogaster OX=7227 GN=Dmel\CG15019 PE=1 SV=1	FBgn0035541	1.43607	0.0210852	1.09779	0.38126	0.764439	0.250438
High	TER94	Transitional endoplasmic reticulum ATPase TER94 OS=Drosophila melanogaster OX=7227 GN=TER94 PE=1 SV=1	FBgn0261014	1.434	0.0278443	1.18526	0.178212	0.826542	0.176784
High	TER94	Vesicle-fusing ATPase OS=Drosophila melanogaster OX=7227 GN=TER94 PE=1 SV=1	FBgn0261014	1.434	0.0278443	1.18526	0.178212	0.826542	0.176784
High	clu	Protein clueless OS=Drosophila melanogaster OX=7227 GN=clu PE=1 SV=1	FBgn0034087	1.43237	0.140279	2.06135	0.0200591	1.43912	0.00154456
Medium	Elp3	Elongator complex protein 3 OS=Drosophila melanogaster OX=7227 GN=Elp3 PE=2 SV=1	FBgn0031604	1.43166	0.0232398	1.43596	0.0387674	1.003	0.945084
High	anon-EST:Posey267	Mitochondrial inner membrane protease subunit OS=Drosophila melanogaster OX=7227 GN=anon-EST:Posey267 PE=2 SV=1		1.42863	0.02115	1.21043	0.151808	0.847266	0.0340628
High	Ote	Otefin OS=Drosophila melanogaster OX=7227 GN=Ote PE=1 SV=2	FBgn0266420	1.42742	0.00884643	1.3175	0.0396568	0.922997	0.306059
High	Sf3b2	LD45152p OS=Drosophila melanogaster OX=7227 GN=Sf3b2 PE=1 SV=2	FBgn0031493	1.42495	0.0449483	1.15892	0.242811	0.81331	0.14554
High	Mtpalpha	Enoyl-CoA hydratase OS=Drosophila melanogaster OX=7227 GN=Mtpalpha PE=1 SV=1	FBgn0028479	1.42086	0.0106	1.55335	0.0141785	1.09324	0.185262
High	cher	Cheerio, isoform F OS=Drosophila melanogaster OX=7227 GN=cher PE=1 SV=1	FBgn0014141	1.41611	0.04391	1.59568	0.0385555	1.12681	0.253076
High	IleRS	Isoleucyl-tRNA synthetase OS=Drosophila melanogaster OX=7227 GN=IleRS PE=1 SV=1	FBgn0027086	1.41376	0.00436121	1.37832	0.0116802	0.974935	0.547591
High	Scsalpha1	Succinate--CoA ligase [ADP/GDP-forming] subunit alpha, mitochondrial OS=Drosophila melanogaster OX=7227 GN=Scsalpha1 PE=2 SV=3		1.4116	0.0338895	1.44532	0.0412995	1.02389	0.4416
High	vir-1	FI07211p OS=Drosophila melanogaster OX=7227 GN=vir-1 PE=1 SV=1	FBgn0043841	1.41031	0.0441492	1.41844	0.028122	1.00576	0.875288
High	vir-1	GH02216p OS=Drosophila melanogaster OX=7227 GN=vir-1 PE=1 SV=1	FBgn0043841	1.41031	0.0441492	1.41844	0.028122	1.00576	0.875288
High	vir-1	Virus-induced RNA 1, isoform G OS=Drosophila melanogaster OX=7227 GN=vir-1 PE=1 SV=1	FBgn0043841	1.41031	0.0441492	1.41844	0.028122	1.00576	0.875288
High	128up	GTP-binding protein 128up OS=Drosophila melanogaster OX=7227 GN=128up PE=2 SV=2	FBgn0010339	1.41008	0.0238001	1.14428	0.230966	0.811504	0.0537533
High	pnut	Protein peanut OS=Drosophila melanogaster OX=7227 GN=pnut PE=1 SV=2	FBgn0013726	1.40908	0.0131964	1.53021	0.00177068	1.08597	0.446264
Medium	mRpL18	HL07956p OS=Drosophila melanogaster OX=7227 GN=mRpL18 PE=2 SV=1	FBgn0026741	1.39007	0.00211225	1.32318	0.105757	0.951881	0.720246
High	DnaJ-1	DNAJ-1 OS=Drosophila melanogaster OX=7227 GN=DnaJ-1 PE=1 SV=1	FBgn0263106	1.38903	0.0394708	1.25976	0.137396	0.90693	0.160111
High	Su(var)205	Heterochromatin protein 1 OS=Drosophila melanogaster OX=7227 GN=Su(var)205 PE=1 SV=2	FBgn0003607	1.38579	0.0347649	1.52454	0.0268418	1.10013	0.609057
Medium	mRpS18C	GEO10172p1 OS=Drosophila melanogaster OX=7227 GN=mRpS18C PE=2 SV=2	FBgn0039765	1.38288	0.0835139	1.3717	0.0349114	0.99192	0.897017
High	QIL1	MICOS complex subunit MIC13 homolog QIL1 OS=Drosophila melanogaster OX=7227 GN=QIL1 PE=2 SV=1	FBgn0036726	1.38225	0.0330846	1.15404	0.184188	0.834901	0.0223754
High	MetRS	Methionine--tRNA ligase, cytoplasmic OS=Drosophila melanogaster OX=7227 GN=MetRS PE=1 SV=1	FBgn0034401	1.38148	0.0486295	1.33449	0.107956	0.965987	0.580718
Medium	Chd3	Chromodomain-helicase-DNA-binding protein 3 OS=Drosophila melanogaster OX=7227 GN=Chd3 PE=2 SV=3	FBgn0023395	1.38083	0.00348088	1.41415	0.00380625	1.02413	0.624707
High	Ahcy	Adenosylhomocysteinase OS=Drosophila melanogaster OX=7227 GN=Ahcy PE=1 SV=2	FBgn0014455	1.38057	0.0488753	1.21998	0.190172	0.883675	0.487919
High	eEF1gamma	Elongation factor 1-gamma OS=Drosophila melanogaster OX=7227 GN=eEF1gamma PE=2 SV=2	FBgn0029176	1.37666	0.0355246	1.59768	0.0134212	1.16055	0.0389444
High	GluProRS	Bifunctional glutamate/proline--tRNA ligase OS=Drosophila melanogaster OX=7227 GN=GluProRS PE=1 SV=2	FBgn0005674	1.37582	0.0067364	1.25754	0.0265773	0.914033	0.022986
High	Nop56	FI04781p OS=Drosophila melanogaster OX=7227 GN=Nop56 PE=1 SV=1	FBgn0038964	1.37197	0.0336828	1.27537	0.155282	0.929594	0.526033
High	fs(1)h	Female sterile (1) homeotic, isoform F OS=Drosophila melanogaster OX=7227 GN=fs(1)h PE=1 SV=1	FBgn0004656	1.37075	0.0320602	1.16948	0.234959	0.853166	0.267885
High	fs(1)h	Homeotic protein female sterile OS=Drosophila melanogaster OX=7227 GN=fs(1)h PE=1 SV=2	FBgn0004656	1.37075	0.0320602	1.16948	0.234959	0.853166	0.267885
High	CG13096	Ribosomal L1 domain-containing protein CG13096 OS=Drosophila melanogaster OX=7227 GN=CG13096 PE=1 SV=1	FBgn0032050	1.36761	0.0405674	1.25955	0.107319	0.920991	0.272588
High	Bacc	Bacchus OS=Drosophila melanogaster OX=7227 GN=Bacc PE=2 SV=1	FBgn0031453	1.36086	0.24053	1.75926	0.0271902	1.29276	0.497067
High	Nup214	Nuclear pore complex protein Nup214 OS=Drosophila melanogaster OX=7227 GN=Nup214 PE=1 SV=2	FBgn0010660	1.36074	0.0271425	1.58503	0.00723773	1.16482	0.0443176
High	CG30291	CDK5RAP3-like protein OS=Drosophila melanogaster OX=7227 GN=CG30291 PE=2 SV=1	FBgn0050291	1.35574	0.013688	1.28553	0.0346629	0.948214	0.131616
High	CG8323	RE38146p OS=Drosophila melanogaster OX=7227 GN=Dmel\CG8323 PE=2 SV=1	FBgn0033903	1.35146	0.0385892	1.22043	0.0796421	0.903046	0.0350569
Medium	Pmm2	Phosphomannomutase OS=Drosophila melanogaster OX=7227 GN=Pmm2 PE=1 SV=1	FBgn0036300	1.35052	0.0467687	1.38411	0.0418222	1.02488	0.696718
Medium	CG32576	Uncharacterized protein, isoform A OS=Drosophila melanogaster OX=7227 GN=Dmel\CG32576 PE=1 SV=1	FBgn0052576	1.34852	0.0241518	1.27552	0.131566	0.945866	0.628342
High	anon-AE003501.1	Uncharacterized protein, isoform B OS=Drosophila melanogaster OX=7227 GN=anon-AE003501.1 PE=1 SV=1		1.34852	0.0241518	1.27552	0.131566	0.945866	0.628342
High	Elys	Protein ELYS homolog OS=Drosophila melanogaster OX=7227 GN=Elys PE=1 SV=2		1.3479	0.0493448	1.20645	0.171722	0.895064	0.142368
High	Chd64	Transgelin OS=Drosophila melanogaster OX=7227 GN=Chd64 PE=1 SV=2	FBgn0035499	1.34645	0.107707	1.87723	0.0183267	1.3942	0.0165963
High	Rpt1	26S proteasome regulatory subunit 7 OS=Drosophila melanogaster OX=7227 GN=Rpt1 PE=1 SV=1	FBgn0028687	1.31866	0.0459138	1.15291	0.20795	0.87431	0.031113
High	alphaCOP	Coatomer subunit alpha OS=Drosophila melanogaster OX=7227 GN=alphaCOP PE=1 SV=1	FBgn0025725	1.31735	0.014249	1.27188	0.0478272	0.965484	0.245651
High	CD98hc	CD98 heavy chain, isoform A OS=Drosophila melanogaster OX=7227 GN=CD98hc PE=1 SV=1	FBgn0037533	1.31643	0.0289629	1.67855	0.026555	1.27508	0.139856
High	mod	DNA-binding protein modulo OS=Drosophila melanogaster OX=7227 GN=mod PE=1 SV=2	FBgn0002780	1.31603	0.143242	1.54959	0.039328	1.17747	0.218057
High	Khc	Kinesin heavy chain OS=Drosophila melanogaster OX=7227 GN=Khc PE=1 SV=2	FBgn0001308	1.3149	0.172963	1.66262	0.0297492	1.26445	0.0843231
High	P32	CG6459 protein OS=Drosophila melanogaster OX=7227 GN=P32 PE=1 SV=1	FBgn0034259	1.31374	0.0387358	1.50273	0.073379	1.14386	0.503293
High	RpL7-like	IP16805p OS=Drosophila melanogaster OX=7227 GN=RpL7-like PE=1 SV=2	FBgn0032404	1.31073	0.0387713	1.33231	0.0784268	1.01646	0.866282
Medium	Cfp1	CXXC-type zinc finger protein 1 OS=Drosophila melanogaster OX=7227 GN=Cfp1 PE=1 SV=1	FBgn0030121	1.30749	0.0194035	1.34378	0.0115223	1.02776	0.836018
High	CG6724	Ribosome biogenesis protein WDR12 homolog OS=Drosophila melanogaster OX=7227 GN=CG6724 PE=2 SV=1	FBgn0032298	1.30405	0.0481744	1.28355	0.0623016	0.984283	0.757909
High	stck	LIM domain-containing protein OS=Drosophila melanogaster OX=7227 GN=stck PE=1 SV=1	FBgn0020249	1.30302	0.0383638	1.17153	0.0529835	0.899092	0.303068
High	Agpat2	1-acyl-sn-glycerol-3-phosphate acyltransferase OS=Drosophila melanogaster OX=7227 GN=Agpat2 PE=2 SV=1		1.29666	0.0449025	1.64418	0.00879527	1.26802	0.0165429
High	msn	Misshapen, isoform A OS=Drosophila melanogaster OX=7227 GN=msn PE=1 SV=3	FBgn0010909	1.28763	0.00223494	1.16844	0.1023	0.907436	0.332491
High	ATPsynCF6	ATP synthase-coupling factor 6, mitochondrial OS=Drosophila melanogaster OX=7227 GN=ATPsynCF6 PE=1 SV=1	FBgn0016119	1.2829	0.229791	1.61723	0.0257823	1.2606	0.440557
High	r	Aspartate carbamoyltransferase OS=Drosophila melanogaster OX=7227 GN=r PE=1 SV=1	FBgn0003189	1.27916	0.0291419	1.0909	0.339799	0.852829	0.170548
High	Pc	Polycomb group protein Pc OS=Drosophila melanogaster OX=7227 GN=Pc PE=1 SV=1	FBgn0003042	1.26834	0.0433873	1.22346	0.136478	0.964611	0.720632
High	Ptp61F	Tyrosine-protein phosphatase non-receptor type 61F OS=Drosophila melanogaster OX=7227 GN=Ptp61F PE=1 SV=1	FBgn0267487	1.25329	0.0382764	1.08761	0.318729	0.867808	0.170983
High	EMC5	Membrane magnesium transporter OS=Drosophila melanogaster OX=7227 GN=EMC5 PE=2 SV=1		1.25261	0.0420535	1.08479	0.297788	0.866029	0.192212
High	CG13601	Putative OPA3-like protein CG13603 OS=Drosophila melanogaster OX=7227 GN=CG13601 PE=2 SV=1	FBgn0039126	1.23981	0.0422386	1.05094	0.380174	0.847665	0.0915971
High	CG13601	Uncharacterized protein, isoform B OS=Drosophila melanogaster OX=7227 GN=Dmel\CG13601 PE=3 SV=1	FBgn0039126	1.23981	0.0422386	1.05094	0.380174	0.847665	0.0915971
High	beta'COP	Coatomer subunit beta' OS=Drosophila melanogaster OX=7227 GN=beta'COP PE=2 SV=2	FBgn0025724	1.23132	0.035058	1.19417	0.0720595	0.969825	0.271804
High	Gp150	Gp150 protein OS=Drosophila melanogaster OX=7227 GN=Gp150 PE=1 SV=1	FBgn0013272	1.19525	0.179805	1.53196	0.0334985	1.28171	0.0497492
High	RfC38	Replication factor C 38kD subunit, isoform A OS=Drosophila melanogaster OX=7227 GN=RfC38 PE=1 SV=1	FBgn0028700	1.1918	0.0343287	1.09413	0.259239	0.918051	0.39524
High	Mtr4	L.2.35Df OS=Drosophila melanogaster OX=7227 GN=Mtr4 PE=1 SV=1	FBgn0001986	1.19096	0.0497974	1.19023	0.175769	0.999385	0.994502
Medium	Tango1	Transport and Golgi organization protein 1 OS=Drosophila melanogaster OX=7227 GN=Tango1 PE=1 SV=2	FBgn0031842	1.17865	0.121803	1.46901	0.00320212	1.24635	0.0507137
High	La	La protein homolog OS=Drosophila melanogaster OX=7227 GN=La PE=1 SV=2	FBgn0011638	1.14583	0.270194	1.89706	0.00354946	1.65561	0.049914
High	Vha55	Vacuolar proton pump subunit B OS=Drosophila melanogaster OX=7227 GN=Vha55 PE=1 SV=1	FBgn0005671	1.13267	0.143564	1.25695	0.0485851	1.10972	0.339254
High	ATPsynB	ATP synthase subunit b, mitochondrial OS=Drosophila melanogaster OX=7227 GN=ATPsynB PE=2 SV=2	FBgn0019644	1.13153	0.0328945	1.15419	0.159038	1.02002	0.850543
Medium	CG8446-RE	FI15274p1 OS=Drosophila melanogaster OX=7227 GN=CG8446-RE PE=1 SV=1		1.12108	0.392088	1.62503	0.00190476	1.44953	0.219891
High	BcDNA:RE33866	FI01416p OS=Drosophila melanogaster OX=7227 GN=BcDNA:RE33866 PE=1 SV=1		1.11662	0.318392	1.34744	0.046392	1.20671	0.352363
High	TFAM	LD40493p OS=Drosophila melanogaster OX=7227 GN=TFAM PE=1 SV=1	FBgn0038805	1.11105	0.298402	1.32876	0.00350459	1.19596	0.259351
High	TFAM	Mitochondrial transcription factor A, isoform B OS=Drosophila melanogaster OX=7227 GN=TFAM PE=1 SV=1	FBgn0038805	1.11105	0.298402	1.32876	0.00350459	1.19596	0.259351
High	Nup62	Nuclear pore glycoprotein p62 OS=Drosophila melanogaster OX=7227 GN=Nup62 PE=1 SV=1	FBgn0034118	1.10432	0.145452	1.33318	0.0272731	1.20725	0.015854
Medium	CG10672	SD02021p OS=Drosophila melanogaster OX=7227 GN=Dmel\CG10672 PE=1 SV=1	FBgn0035588	1.09622	0.244259	1.51221	0.0481599	1.37948	0.0637054
High	VhaAC45	V-type proton ATPase subunit S1 OS=Drosophila melanogaster OX=7227 GN=VhaAC45 PE=1 SV=1	FBgn0262515	1.096	0.249146	1.37603	0.0353321	1.2555	0.0625273
High	porin	Voltage-dependent anion-selective channel OS=Drosophila melanogaster OX=7227 GN=porin PE=1 SV=3	FBgn0004363	1.08299	0.263223	1.38409	0.0204685	1.27803	0.187574
High	Vinc	Vinculin OS=Drosophila melanogaster OX=7227 GN=Vinc PE=1 SV=1	FBgn0004397	1.07846	0.347907	1.22533	0.0282228	1.13619	0.463033
High	GRP170	EG:25E8.1 protein OS=Drosophila melanogaster OX=7227 GN=GRP170 PE=1 SV=1		1.07796	0.388958	1.60224	0.0422361	1.48637	0.225302
High	Jupiter	Microtubule-associated protein Jupiter OS=Drosophila melanogaster OX=7227 GN=Jupiter PE=1 SV=2	FBgn0051363	0.991901	0.488578	1.41567	0.0229906	1.42722	0.0298742
Medium	Not1	Not1, isoform C OS=Drosophila melanogaster OX=7227 GN=Not1 PE=1 SV=1	FBgn0085436	0.832941	0.141701	2.25279	0.0267701	2.70462	0.023707
